# Supplementary material for: Bis(4-meth­oxy­benzoato)-κ2 O,O′;κO-bis­(nicotinamide-κN 1)zinc(II)
Source: Acta Crystallogr Sect E Struct Rep Online. 2010 Aug 21;66(Pt 9):m1135–6. doi: 10.1107/S1600536810032885 (PMC3007960; doi:10.1107/S1600536810032885)
Supplement: Supplementary file 1 [file e-66-m1135-sup1.cif]

##############################################################################
###                                                                        ###
###        Electronic paper (Acta Crystallographica Section E)             ###
###                                                                        ###
##############################################################################
#                                                                            #
# This CIF contains the data in a paper accepted for publication in Acta     #
# Crystallographica Section E. It conforms to the requirements of Notes      #
# for Authors for Section E, and has been peer reviewed under the auspices   #
# of the IUCr Commission on Journals.                                        #
#                                                                            #
# Full details of the Crystallographic Information File format               #
# are given in the paper "The Crystallographic Information File (CIF):       #
# a New Standard Archive File for Crystallography" by S. R. Hall, F. H.      #
# Allen and I. D. Brown [Acta Cryst. (1991), A47, 655-685].                  #
#                                                                            #
# The current version of the core CIF dictionary is obtainable from          #
# ftp://ftp.iucr.org/pub/cif_core.dic. The current version number is 2.4.    #
#                                                                            #
# Software is freely available for graphical display of the structure(s) in  #
# this CIF.  For information consult the CIF home page http://www.iucr.org/  #
# cif/home.html                                                              #
#                                                                            #
# This file may be used for bona fide research purposes within the           #
# scientific community so long as proper attribution is given to the journal # 
# article from which it was obtained.                                        #
#                                                                            #
##############################################################################
                                             
data_I
_audit_creation_method     SHELXL-97
_chemical_name_systematic
;
Bis(4-methoxybenzoato)-\k^2^<i>O</i>,<i>O</i>';\k<i>O</i>-bis(nicotinamide-
\k<i>N</i>^1^)zinc(II)
;
_chemical_name_common     ?
_chemical_formula_moiety     'C28 H26 N4 O8 Zn'
_chemical_formula_sum     'C28 H26 N4 O8 Zn'
_chemical_formula_iupac     '[Zn (C8 H7 O3)2 (C6 H6 N2 O)2]'
_chemical_formula_weight     611.92
_chemical_melting_point     ?
_symmetry_cell_setting     triclinic
_symmetry_space_group_name_H-M     'P -1'
_symmetry_space_group_name_Hall     '-P 1'
loop_
    _symmetry_equiv_pos_as_xyz
    'x, y, z'
    '-x, -y, -z'
_cell_length_a     10.6828(2)
_cell_length_b     16.6230(3)
_cell_length_c     23.8011(4)
_cell_angle_alpha     77.050(2)
_cell_angle_beta     85.654(3)
_cell_angle_gamma     78.526(2)
_cell_volume     4034.63(13)
_cell_formula_units_Z     6
_cell_measurement_reflns_used     9864
_cell_measurement_theta_min     2.52
_cell_measurement_theta_max     28.07
_cell_measurement_temperature     100(2)
_exptl_crystal_description     block
_exptl_crystal_colour     colorless
_exptl_crystal_size_max     0.26
_exptl_crystal_size_mid     0.24
_exptl_crystal_size_min     0.20
_exptl_crystal_density_diffrn     1.511
_exptl_crystal_density_meas     ?
_exptl_crystal_density_method     'not measured'
_exptl_crystal_F_000     1896
_exptl_absorpt_coefficient_mu     0.972
_exptl_absorpt_correction_type     multi-scan
_exptl_absorpt_process_details     '(SADABS; Bruker, 2005)'
_exptl_absorpt_correction_T_min     0.7760
_exptl_absorpt_correction_T_max     0.8225
_exptl_special_details     ?
_diffrn_ambient_temperature     100(2)
_diffrn_radiation_type     MoK\a
_diffrn_radiation_wavelength     0.71073
_diffrn_radiation_source     'fine-focus sealed tube'
_diffrn_radiation_monochromator     graphite
_diffrn_measurement_device_type
                          'Bruker Kappa APEXII CCD area-detector diffractometer'
_diffrn_measurement_method     '\f and \w scans'
_diffrn_detector_area_resol_mean     ?
_diffrn_reflns_number     72134
_diffrn_reflns_av_R_equivalents     0.0395
_diffrn_reflns_av_sigmaI/netI     0.0479
_diffrn_reflns_theta_min     0.88
_diffrn_reflns_theta_max     28.45
_diffrn_reflns_theta_full     28.45
_diffrn_measured_fraction_theta_max     0.989
_diffrn_measured_fraction_theta_full     0.989
_diffrn_reflns_limit_h_min     -14
_diffrn_reflns_limit_h_max     13
_diffrn_reflns_limit_k_min     -20
_diffrn_reflns_limit_k_max     22
_diffrn_reflns_limit_l_min     -31
_diffrn_reflns_limit_l_max     29
_diffrn_standards_number     0
_diffrn_standards_interval_count     ?
_diffrn_standards_interval_time     ?
_diffrn_standards_decay_%     ?
_refine_special_details
;
 Refinement of F^2^ against ALL reflections.  The weighted R-factor wR and
 goodness of fit S are based on F^2^, conventional R-factors R are based
 on F, with F set to zero for negative F^2^. The threshold expression of
 F^2^ > 2sigma(F^2^) is used only for calculating R-factors(gt) etc. and is
 not relevant to the choice of reflections for refinement.  R-factors based
 on F^2^ are statistically about twice as large as those based on F, and R-
 factors based on ALL data will be even larger.
;
_reflns_number_total     20155
_reflns_number_gt     14979
_reflns_threshold_expression     I>2\s(I)
_refine_ls_structure_factor_coef     Fsqd
_refine_ls_matrix_type     full
_refine_ls_R_factor_all     0.0611
_refine_ls_R_factor_gt     0.0373
_refine_ls_wR_factor_gt     0.0832
_refine_ls_wR_factor_ref     0.0915
_refine_ls_goodness_of_fit_ref     1.034
_refine_ls_restrained_S_all     1.034
_refine_ls_number_reflns     20155
_refine_ls_number_parameters     1162
_refine_ls_number_restraints     0
_refine_ls_hydrogen_treatment     mixed
_refine_ls_weighting_scheme     calc
_refine_ls_weighting_details
         'calc w=1/[\s^2^(Fo^2^)+(0.0414P)^2^+0.1789P] where P=(Fo^2^+2Fc^2^)/3'
_atom_sites_solution_hydrogens     geom
_atom_sites_solution_primary     direct
_atom_sites_solution_secondary     difmap
_refine_ls_shift/su_max     0.006
_refine_ls_shift/su_mean     0.000
_refine_diff_density_max     0.419
_refine_diff_density_min     -0.459
_refine_ls_extinction_method     none
_refine_ls_extinction_coef     ?
loop_
    _atom_type_symbol
    _atom_type_description
    _atom_type_scat_dispersion_real
    _atom_type_scat_dispersion_imag
    _atom_type_scat_source
    'C' 'C' 0.0030 0.0020
                         'International Tables Vol C Tables 4.2.6.8 and 6.1.1.4'
    'H' 'H' 0.0000 0.0000
                         'International Tables Vol C Tables 4.2.6.8 and 6.1.1.4'
    'N' 'N' 0.0060 0.0030
                         'International Tables Vol C Tables 4.2.6.8 and 6.1.1.4'
    'O' 'O' 0.0110 0.0060
                         'International Tables Vol C Tables 4.2.6.8 and 6.1.1.4'
    'Zn' 'Zn' 0.2840 1.4300
                         'International Tables Vol C Tables 4.2.6.8 and 6.1.1.4'
_computing_data_collection     'APEX2 (Bruker, 2007)'
_computing_cell_refinement     'SAINT (Bruker, 2007)'
_computing_data_reduction     'SAINT (Bruker, 2007)'
_computing_structure_solution     'SHELXS97 (Sheldrick, 2008)'
_computing_structure_refinement     'SHELXL97 (Sheldrick, 2008)'
_computing_molecular_graphics     'Mercury (Macrae <i>et al.</i>, 2006)'
_computing_publication_material
                                'WinGX (Farrugia, 1999) and PLATON (Spek, 2009)'
loop_
    _atom_site_type_symbol
    _atom_site_label
    _atom_site_fract_x
    _atom_site_fract_y
    _atom_site_fract_z
    _atom_site_U_iso_or_equiv
    _atom_site_adp_type
    _atom_site_calc_flag
    _atom_site_refinement_flags
    _atom_site_occupancy
    _atom_site_disorder_assembly
    _atom_site_disorder_group
    Zn Zn1 0.313492(18) 0.366125(12) 0.622308(9) 0.01588(6) Uani d . 1 . .
    Zn Zn2 0.352863(19) 0.301859(12) 1.053489(9) 0.01722(6) Uani d . 1 . .
    Zn Zn3 0.976026(18) 1.016176(12) 0.288848(9) 0.01588(6) Uani d . 1 . .
    O O1 0.39085(11) 0.33289(7) 0.72375(5) 0.0209(3) Uani d . 1 . .
    O O2 0.22139(11) 0.30695(8) 0.68818(5) 0.0208(3) Uani d . 1 . .
    O O3 0.15524(12) 0.13733(8) 0.95436(5) 0.0250(3) Uani d . 1 . .
    O O4 0.17745(11) 0.52611(8) 0.62504(5) 0.0216(3) Uani d . 1 . .
    O O5 0.37345(11) 0.47164(7) 0.59757(5) 0.0208(3) Uani d . 1 . .
    O O6 0.43183(11) 0.84998(7) 0.52950(5) 0.0204(3) Uani d . 1 . .
    O O7 0.25931(12) 0.53514(9) 0.40279(6) 0.0322(4) Uani d . 1 . .
    O O8 0.47812(11) 0.03835(7) 0.61971(6) 0.0224(3) Uani d . 1 . .
    O O9 0.45314(11) 0.36051(8) 0.99141(5) 0.0223(3) Uani d . 1 . .
    O O10 0.27624(11) 0.35992(8) 0.94883(5) 0.0222(3) Uani d . 1 . .
    O O11 0.59603(11) 0.54610(8) 0.73967(5) 0.0232(3) Uani d . 1 . .
    O O12 0.47687(12) 0.14356(8) 1.04057(5) 0.0236(3) Uani d . 1 . .
    O O13 0.28361(11) 0.19987(7) 1.07052(5) 0.0214(3) Uani d . 1 . .
    O O14 0.20753(11) -0.17617(7) 1.12763(6) 0.0227(3) Uani d . 1 . .
    O O15 0.20039(12) 0.63532(8) 1.02430(6) 0.0291(3) Uani d . 1 . .
    O O16 0.40959(12) 0.11180(8) 1.26802(6) 0.0282(3) Uani d . 1 . .
    O O17 1.04363(11) 0.97596(8) 0.38711(5) 0.0210(3) Uani d . 1 . .
    O O18 0.87293(11) 0.95390(8) 0.35102(5) 0.0212(3) Uani d . 1 . .
    O O19 0.78586(12) 0.80368(8) 0.61939(5) 0.0224(3) Uani d . 1 . .
    O O20 0.85139(11) 1.17047(7) 0.30187(5) 0.0217(3) Uani d . 1 . .
    O O21 1.04437(11) 1.11930(7) 0.26900(5) 0.0208(3) Uani d . 1 . .
    O O22 1.09807(11) 1.49966(7) 0.21544(6) 0.0240(3) Uani d . 1 . .
    O O23 0.92177(12) 1.20096(8) 0.07362(6) 0.0262(3) Uani d . 1 . .
    O O24 1.12752(11) 0.68778(7) 0.28666(6) 0.0232(3) Uani d . 1 . .
    N N1 0.19882(13) 0.37139(9) 0.55429(6) 0.0171(3) Uani d . 1 . .
    N N2 0.06975(16) 0.53483(11) 0.36749(7) 0.0219(4) Uani d . 1 . .
    H H2A 0.0786(17) 0.5760(12) 0.3421(8) 0.019(5) Uiso d . 1 . .
    H H2B -0.0003(18) 0.5187(11) 0.3709(8) 0.018(5) Uiso d . 1 . .
    N N3 0.48010(13) 0.28705(9) 0.60648(6) 0.0158(3) Uani d . 1 . .
    N N4 0.69315(16) 0.00035(10) 0.61994(7) 0.0200(4) Uani d . 1 . .
    H H4A 0.7647(18) 0.0139(11) 0.6166(8) 0.016(5) Uiso d . 1 . .
    H H4B 0.6860(18) -0.0506(13) 0.6320(8) 0.025(6) Uiso d . 1 . .
    N N5 0.19293(13) 0.38451(9) 1.07177(6) 0.0170(3) Uani d . 1 . .
    N N6 -0.01415(17) 0.67577(11) 1.03019(8) 0.0244(4) Uani d . 1 . .
    H H6A -0.0070(19) 0.7202(13) 1.0129(9) 0.030(6) Uiso d . 1 . .
    H H6B -0.086(2) 0.6600(12) 1.0391(9) 0.030(6) Uiso d . 1 . .
    N N7 0.47047(13) 0.28584(9) 1.12176(6) 0.0176(3) Uani d . 1 . .
    N N8 0.60015(16) 0.10780(11) 1.30460(7) 0.0208(4) Uani d . 1 . .
    H H8D 0.5895(18) 0.0675(12) 1.3282(9) 0.026(6) Uiso d . 1 . .
    H H8E 0.6731(19) 0.1242(12) 1.3019(8) 0.026(6) Uiso d . 1 . .
    N N9 0.85885(13) 1.02845(9) 0.22012(6) 0.0168(3) Uani d . 1 . .
    N N10 0.72992(16) 1.20652(11) 0.03746(7) 0.0223(4) Uani d . 1 . .
    H H10A 0.6560(19) 1.1910(12) 0.0412(8) 0.027(6) Uiso d . 1 . .
    H H10B 0.7391(19) 1.2516(13) 0.0144(9) 0.029(6) Uiso d . 1 . .
    N N11 1.13843(13) 0.93611(9) 0.26882(6) 0.0153(3) Uani d . 1 . .
    N N12 1.34124(16) 0.64813(10) 0.27654(7) 0.0224(4) Uani d . 1 . .
    H H12A 1.333(2) 0.5981(14) 0.2854(9) 0.044(7) Uiso d . 1 . .
    H H12B 1.418(2) 0.6591(12) 0.2761(9) 0.029(6) Uiso d . 1 . .
    C C1 0.29193(16) 0.30146(10) 0.73072(8) 0.0170(4) Uani d . 1 . .
    C C2 0.25311(16) 0.25679(10) 0.78890(8) 0.0171(4) Uani d . 1 . .
    C C3 0.13826(16) 0.22777(10) 0.79820(8) 0.0175(4) Uani d . 1 . .
    H H3 0.0854 0.2353 0.7674 0.021 Uiso calc R 1 . .
    C C4 0.10110(17) 0.18752(11) 0.85301(8) 0.0192(4) Uani d . 1 . .
    H H4 0.0238 0.1687 0.8588 0.023 Uiso calc R 1 . .
    C C5 0.18076(17) 0.17579(11) 0.89893(8) 0.0192(4) Uani d . 1 . .
    C C6 0.29574(17) 0.20519(11) 0.89017(8) 0.0217(4) Uani d . 1 . .
    H H6 0.3485 0.1978 0.9210 0.026 Uiso calc R 1 . .
    C C7 0.33092(17) 0.24513(11) 0.83587(8) 0.0199(4) Uani d . 1 . .
    H H7 0.4076 0.2647 0.8303 0.024 Uiso calc R 1 . .
    C C8 0.04683(19) 0.09769(13) 0.96477(8) 0.0313(5) Uani d . 1 . .
    H H8A 0.0421 0.0703 1.0047 0.047 Uiso calc R 1 . .
    H H8B 0.0545 0.0568 0.9413 0.047 Uiso calc R 1 . .
    H H8C -0.0293 0.1392 0.9553 0.047 Uiso calc R 1 . .
    C C9 0.28465(16) 0.53433(11) 0.60331(7) 0.0166(4) Uani d . 1 . .
    C C10 0.31871(16) 0.61930(10) 0.58207(7) 0.0153(4) Uani d . 1 . .
    C C11 0.43776(16) 0.62713(11) 0.55511(7) 0.0169(4) Uani d . 1 . .
    H H11 0.4943 0.5795 0.5488 0.020 Uiso calc R 1 . .
    C C12 0.47221(16) 0.70479(11) 0.53776(7) 0.0168(4) Uani d . 1 . .
    H H12 0.5514 0.7094 0.5195 0.020 Uiso calc R 1 . .
    C C13 0.38835(16) 0.77638(11) 0.54759(7) 0.0164(4) Uani d . 1 . .
    C C14 0.26949(16) 0.76976(11) 0.57452(8) 0.0177(4) Uani d . 1 . .
    H H14 0.2134 0.8174 0.5813 0.021 Uiso calc R 1 . .
    C C15 0.23561(16) 0.69100(11) 0.59123(8) 0.0184(4) Uani d . 1 . .
    H H15 0.1559 0.6864 0.6088 0.022 Uiso calc R 1 . .
    C C16 0.34915(17) 0.92627(11) 0.53688(8) 0.0229(4) Uani d . 1 . .
    H H16A 0.3944 0.9721 0.5256 0.034 Uiso calc R 1 . .
    H H16B 0.3214 0.9211 0.5766 0.034 Uiso calc R 1 . .
    H H16C 0.2762 0.9367 0.5133 0.034 Uiso calc R 1 . .
    C C17 0.21054(16) 0.42806(11) 0.50529(8) 0.0178(4) Uani d . 1 . .
    H H17 0.2712 0.4618 0.5031 0.021 Uiso calc R 1 . .
    C C18 0.13687(16) 0.43897(11) 0.45768(8) 0.0174(4) Uani d . 1 . .
    C C19 0.04810(17) 0.38722(11) 0.46058(8) 0.0191(4) Uani d . 1 . .
    H H19 -0.0024 0.3923 0.4294 0.023 Uiso calc R 1 . .
    C C20 0.03620(17) 0.32754(11) 0.51122(8) 0.0202(4) Uani d . 1 . .
    H H20 -0.0216 0.2916 0.5141 0.024 Uiso calc R 1 . .
    C C21 0.11107(16) 0.32237(11) 0.55697(8) 0.0189(4) Uani d . 1 . .
    H H21 0.1007 0.2836 0.5910 0.023 Uiso calc R 1 . .
    C C22 0.16008(17) 0.50751(11) 0.40618(8) 0.0206(4) Uani d . 1 . .
    C C23 0.48424(16) 0.20469(10) 0.61163(7) 0.0159(4) Uani d . 1 . .
    H H23 0.4084 0.1843 0.6200 0.019 Uiso calc R 1 . .
    C C24 0.59610(16) 0.14823(11) 0.60509(7) 0.0155(4) Uani d . 1 . .
    C C25 0.70925(16) 0.17920(11) 0.59214(7) 0.0169(4) Uani d . 1 . .
    H H25 0.7861 0.1433 0.5873 0.020 Uiso calc R 1 . .
    C C26 0.70518(16) 0.26460(11) 0.58660(7) 0.0184(4) Uani d . 1 . .
    H H26 0.7795 0.2866 0.5778 0.022 Uiso calc R 1 . .
    C C27 0.59038(16) 0.31657(11) 0.59423(7) 0.0169(4) Uani d . 1 . .
    H H27 0.5887 0.3736 0.5909 0.020 Uiso calc R 1 . .
    C C28 0.58516(17) 0.05697(11) 0.61515(7) 0.0169(4) Uani d . 1 . .
    C C29 0.38364(17) 0.37940(10) 0.94675(8) 0.0177(4) Uani d . 1 . .
    C C30 0.43568(16) 0.42607(10) 0.89192(7) 0.0160(4) Uani d . 1 . .
    C C31 0.36663(17) 0.44726(11) 0.84179(8) 0.0188(4) Uani d . 1 . .
    H H31 0.2860 0.4337 0.8430 0.023 Uiso calc R 1 . .
    C C32 0.41565(16) 0.48819(11) 0.79010(8) 0.0188(4) Uani d . 1 . .
    H H32 0.3682 0.5024 0.7570 0.023 Uiso calc R 1 . .
    C C33 0.53688(17) 0.50788(10) 0.78834(7) 0.0163(4) Uani d . 1 . .
    C C34 0.60823(16) 0.48612(10) 0.83812(7) 0.0175(4) Uani d . 1 . .
    H H34 0.6895 0.4988 0.8368 0.021 Uiso calc R 1 . .
    C C35 0.55725(16) 0.44565(10) 0.88937(7) 0.0165(4) Uani d . 1 . .
    H H35 0.6047 0.4313 0.9225 0.020 Uiso calc R 1 . .
    C C36 0.52520(18) 0.57312(12) 0.68812(8) 0.0254(4) Uani d . 1 . .
    H H36A 0.5777 0.5979 0.6571 0.038 Uiso calc R 1 . .
    H H36B 0.4508 0.6139 0.6939 0.038 Uiso calc R 1 . .
    H H36C 0.4995 0.5257 0.6786 0.038 Uiso calc R 1 . .
    C C37 0.36803(17) 0.13662(11) 1.06136(8) 0.0189(4) Uani d . 1 . .
    C C38 0.32856(16) 0.05274(11) 1.07873(7) 0.0167(4) Uani d . 1 . .
    C C39 0.41094(17) -0.01964(11) 1.07027(8) 0.0203(4) Uani d . 1 . .
    H H39 0.4922 -0.0159 1.0541 0.024 Uiso calc R 1 . .
    C C40 0.37452(17) -0.09777(11) 1.08548(8) 0.0210(4) Uani d . 1 . .
    H H40 0.4304 -0.1457 1.0792 0.025 Uiso calc R 1 . .
    C C41 0.25362(17) -0.10318(11) 1.11019(7) 0.0181(4) Uani d . 1 . .
    C C42 0.16967(17) -0.03088(11) 1.11905(8) 0.0194(4) Uani d . 1 . .
    H H42 0.0888 -0.0347 1.1357 0.023 Uiso calc R 1 . .
    C C43 0.20675(16) 0.04611(11) 1.10317(7) 0.0188(4) Uani d . 1 . .
    H H43 0.1502 0.0942 1.1088 0.023 Uiso calc R 1 . .
    C C44 0.29057(18) -0.25313(11) 1.12221(8) 0.0251(4) Uani d . 1 . .
    H H44A 0.2447 -0.2987 1.1335 0.038 Uiso calc R 1 . .
    H H44B 0.3620 -0.2630 1.1466 0.038 Uiso calc R 1 . .
    H H44C 0.3207 -0.2494 1.0828 0.038 Uiso calc R 1 . .
    C C45 0.19034(17) 0.46750(11) 1.05576(7) 0.0171(4) Uani d . 1 . .
    H H45 0.2657 0.4857 1.0415 0.021 Uiso calc R 1 . .
    C C46 0.08131(17) 0.52752(11) 1.05929(7) 0.0178(4) Uani d . 1 . .
    C C47 -0.03127(17) 0.49980(11) 1.08085(7) 0.0204(4) Uani d . 1 . .
    H H47 -0.1066 0.5380 1.0838 0.025 Uiso calc R 1 . .
    C C48 -0.02866(18) 0.41400(12) 1.09786(8) 0.0234(4) Uani d . 1 . .
    H H48 -0.1024 0.3941 1.1128 0.028 Uiso calc R 1 . .
    C C49 0.08380(17) 0.35845(11) 1.09249(7) 0.0202(4) Uani d . 1 . .
    H H49 0.0842 0.3011 1.1036 0.024 Uiso calc R 1 . .
    C C50 0.09297(17) 0.61805(11) 1.03675(8) 0.0198(4) Uani d . 1 . .
    C C51 0.45678(16) 0.22669(11) 1.16912(8) 0.0177(4) Uani d . 1 . .
    H H51 0.3920 0.1962 1.1705 0.021 Uiso calc R 1 . .
    C C52 0.53452(16) 0.20865(10) 1.21624(7) 0.0167(4) Uani d . 1 . .
    C C53 0.62936(16) 0.25576(11) 1.21433(8) 0.0188(4) Uani d . 1 . .
    H H53 0.6828 0.2458 1.2452 0.023 Uiso calc R 1 . .
    C C54 0.64308(17) 0.31808(11) 1.16553(8) 0.0213(4) Uani d . 1 . .
    H H54 0.7051 0.3508 1.1636 0.026 Uiso calc R 1 . .
    C C55 0.56339(17) 0.33059(11) 1.12013(8) 0.0191(4) Uani d . 1 . .
    H H55 0.5742 0.3714 1.0872 0.023 Uiso calc R 1 . .
    C C56 0.50987(17) 0.13816(11) 1.26563(8) 0.0179(4) Uani d . 1 . .
    C C57 0.94215(16) 0.94761(10) 0.39389(8) 0.0166(4) Uani d . 1 . .
    C C58 0.89959(16) 0.90683(10) 0.45261(7) 0.0152(4) Uani d . 1 . .
    C C59 0.78302(16) 0.88017(10) 0.46149(7) 0.0157(4) Uani d . 1 . .
    H H59 0.7322 0.8861 0.4302 0.019 Uiso calc R 1 . .
    C C60 0.74133(16) 0.84458(10) 0.51674(7) 0.0166(4) Uani d . 1 . .
    H H60 0.6633 0.8268 0.5224 0.020 Uiso calc R 1 . .
    C C61 0.81757(16) 0.83602(10) 0.56327(7) 0.0172(4) Uani d . 1 . .
    C C62 0.93411(16) 0.86335(11) 0.55479(8) 0.0195(4) Uani d . 1 . .
    H H62 0.9846 0.8580 0.5861 0.023 Uiso calc R 1 . .
    C C63 0.97440(16) 0.89826(11) 0.49998(8) 0.0178(4) Uani d . 1 . .
    H H63 1.0523 0.9163 0.4945 0.021 Uiso calc R 1 . .
    C C64 0.67921(18) 0.76180(12) 0.62958(8) 0.0271(5) Uani d . 1 . .
    H H64A 0.6727 0.7362 0.6698 0.041 Uiso calc R 1 . .
    H H64B 0.6908 0.7193 0.6072 0.041 Uiso calc R 1 . .
    H H64C 0.6024 0.8018 0.6186 0.041 Uiso calc R 1 . .
    C C65 0.95912(17) 1.18050(11) 0.27986(7) 0.0177(4) Uani d . 1 . .
    C C66 0.99348(16) 1.26563(11) 0.26387(7) 0.0169(4) Uani d . 1 . .
    C C67 0.90216(17) 1.33733(11) 0.26628(7) 0.0181(4) Uani d . 1 . .
    H H67 0.8189 1.3319 0.2785 0.022 Uiso calc R 1 . .
    C C68 0.93296(16) 1.41685(11) 0.25075(8) 0.0189(4) Uani d . 1 . .
    H H68 0.8709 1.4643 0.2523 0.023 Uiso calc R 1 . .
    C C69 1.05760(17) 1.42473(11) 0.23278(8) 0.0180(4) Uani d . 1 . .
    C C70 1.15106(17) 1.35321(11) 0.23154(8) 0.0198(4) Uani d . 1 . .
    H H70 1.2349 1.3586 0.2206 0.024 Uiso calc R 1 . .
    C C71 1.11896(16) 1.27463(11) 0.24661(8) 0.0188(4) Uani d . 1 . .
    H H71 1.1813 1.2272 0.2453 0.023 Uiso calc R 1 . .
    C C72 1.00517(17) 1.57534(11) 0.21247(9) 0.0245(4) Uani d . 1 . .
    H H72A 1.0469 1.6229 0.2015 0.037 Uiso calc R 1 . .
    H H72B 0.9628 1.5753 0.2495 0.037 Uiso calc R 1 . .
    H H72C 0.9435 1.5786 0.1844 0.037 Uiso calc R 1 . .
    C C73 0.87123(16) 1.08805(11) 0.17289(7) 0.0169(4) Uani d . 1 . .
    H H73 0.9327 1.1208 0.1723 0.020 Uiso calc R 1 . .
    C C74 0.79723(16) 1.10346(11) 0.12490(8) 0.0172(4) Uani d . 1 . .
    C C75 0.70755(17) 1.05289(11) 0.12522(8) 0.0205(4) Uani d . 1 . .
    H H75 0.6567 1.0610 0.0936 0.025 Uiso calc R 1 . .
    C C76 0.69568(17) 0.98979(11) 0.17394(8) 0.0219(4) Uani d . 1 . .
    H H76 0.6377 0.9545 0.1750 0.026 Uiso calc R 1 . .
    C C77 0.77072(17) 0.98031(11) 0.22049(8) 0.0198(4) Uani d . 1 . .
    H H77 0.7602 0.9393 0.2533 0.024 Uiso calc R 1 . .
    C C78 0.82090(17) 1.17471(11) 0.07594(8) 0.0193(4) Uani d . 1 . .
    C C79 1.13973(16) 0.85400(10) 0.27480(7) 0.0156(4) Uani d . 1 . .
    H H79 1.0632 0.8348 0.2844 0.019 Uiso calc R 1 . .
    C C80 1.24907(16) 0.79606(11) 0.26748(7) 0.0156(4) Uani d . 1 . .
    C C81 1.36362(16) 0.82537(11) 0.25309(7) 0.0173(4) Uani d . 1 . .
    H H81 1.4392 0.7884 0.2480 0.021 Uiso calc R 1 . .
    C C82 1.36265(17) 0.91065(11) 0.24646(8) 0.0193(4) Uani d . 1 . .
    H H82 1.4377 0.9316 0.2366 0.023 Uiso calc R 1 . .
    C C83 1.24980(16) 0.96386(11) 0.25458(7) 0.0177(4) Uani d . 1 . .
    H H83 1.2500 1.0209 0.2501 0.021 Uiso calc R 1 . .
    C C84 1.23519(17) 0.70559(11) 0.27787(7) 0.0172(4) Uani d . 1 . .
loop_
    _atom_site_aniso_label
    _atom_site_aniso_U_11
    _atom_site_aniso_U_22
    _atom_site_aniso_U_33
    _atom_site_aniso_U_12
    _atom_site_aniso_U_13
    _atom_site_aniso_U_23
    Zn1 0.01463(11) 0.01483(11) 0.01738(11) -0.00357(8) -0.00069(8) -0.00097(8)
    Zn2 0.01614(11) 0.01688(11) 0.01665(11) -0.00394(8) -0.00134(8) 0.00155(8)
    Zn3 0.01497(11) 0.01439(11) 0.01705(11) -0.00305(8) -0.00064(8) -0.00048(8)
    O1 0.0182(7) 0.0227(7) 0.0227(7) -0.0074(5) 0.0011(5) -0.0044(5)
    O2 0.0184(7) 0.0254(7) 0.0176(7) -0.0066(5) -0.0026(5) 0.0002(5)
    O3 0.0288(8) 0.0297(8) 0.0163(7) -0.0102(6) -0.0039(6) 0.0010(6)
    O4 0.0180(7) 0.0222(7) 0.0244(7) -0.0080(5) 0.0000(6) -0.0009(6)
    O5 0.0181(7) 0.0144(6) 0.0288(7) -0.0035(5) -0.0015(6) -0.0014(5)
    O6 0.0178(7) 0.0141(6) 0.0287(7) -0.0043(5) -0.0002(6) -0.0025(5)
    O7 0.0256(8) 0.0415(9) 0.0287(8) -0.0206(7) -0.0077(6) 0.0091(7)
    O8 0.0179(7) 0.0176(7) 0.0303(8) -0.0066(5) -0.0077(6) 0.0027(6)
    O9 0.0195(7) 0.0278(7) 0.0166(7) -0.0064(5) -0.0022(5) 0.0038(5)
    O10 0.0198(7) 0.0244(7) 0.0229(7) -0.0081(6) 0.0013(6) -0.0032(6)
    O11 0.0238(7) 0.0303(7) 0.0142(7) -0.0113(6) -0.0039(5) 0.0044(6)
    O12 0.0196(7) 0.0251(7) 0.0251(7) -0.0079(6) 0.0011(6) -0.0010(6)
    O13 0.0209(7) 0.0168(7) 0.0261(7) -0.0048(5) -0.0014(6) -0.0023(5)
    O14 0.0211(7) 0.0166(7) 0.0301(8) -0.0047(5) -0.0024(6) -0.0028(6)
    O15 0.0203(7) 0.0210(7) 0.0440(9) -0.0067(6) -0.0133(6) 0.0041(6)
    O16 0.0225(7) 0.0347(8) 0.0258(8) -0.0159(6) -0.0057(6) 0.0079(6)
    O17 0.0176(7) 0.0227(7) 0.0233(7) -0.0071(5) 0.0015(5) -0.0040(6)
    O18 0.0193(7) 0.0253(7) 0.0174(7) -0.0066(5) -0.0031(5) 0.0019(5)
    O19 0.0248(7) 0.0285(7) 0.0143(7) -0.0104(6) -0.0018(5) -0.0005(5)
    O20 0.0196(7) 0.0217(7) 0.0240(7) -0.0092(5) 0.0005(6) -0.0014(6)
    O21 0.0204(7) 0.0145(6) 0.0268(7) -0.0038(5) 0.0002(6) -0.0029(5)
    O22 0.0191(7) 0.0133(6) 0.0380(8) -0.0040(5) -0.0010(6) -0.0013(6)
    O23 0.0192(7) 0.0313(8) 0.0250(7) -0.0100(6) -0.0036(6) 0.0058(6)
    O24 0.0188(7) 0.0172(7) 0.0332(8) -0.0063(5) -0.0049(6) -0.0011(6)
    N1 0.0155(8) 0.0151(8) 0.0196(8) -0.0022(6) -0.0006(6) -0.0021(6)
    N2 0.0202(9) 0.0230(9) 0.0210(9) -0.0110(7) -0.0041(7) 0.0057(7)
    N3 0.0163(8) 0.0166(8) 0.0143(8) -0.0036(6) -0.0013(6) -0.0019(6)
    N4 0.0187(9) 0.0136(8) 0.0280(9) -0.0049(7) -0.0031(7) -0.0025(7)
    N5 0.0172(8) 0.0188(8) 0.0145(8) -0.0049(6) -0.0014(6) -0.0010(6)
    N6 0.0223(10) 0.0179(9) 0.0324(10) -0.0046(7) -0.0048(8) -0.0018(8)
    N7 0.0171(8) 0.0164(8) 0.0181(8) -0.0033(6) -0.0003(6) -0.0010(6)
    N8 0.0182(9) 0.0215(9) 0.0206(9) -0.0075(7) -0.0040(7) 0.0045(7)
    N9 0.0166(8) 0.0155(8) 0.0176(8) -0.0015(6) 0.0009(6) -0.0039(6)
    N10 0.0194(9) 0.0228(9) 0.0218(9) -0.0052(7) -0.0026(7) 0.0031(7)
    N11 0.0158(8) 0.0158(8) 0.0139(7) -0.0040(6) -0.0019(6) -0.0009(6)
    N12 0.0188(9) 0.0146(9) 0.0334(10) -0.0025(7) -0.0010(7) -0.0045(7)
    C1 0.0151(9) 0.0138(9) 0.0207(10) -0.0008(7) 0.0016(7) -0.0036(7)
    C2 0.0161(9) 0.0155(9) 0.0192(9) -0.0017(7) 0.0009(7) -0.0042(7)
    C3 0.0174(9) 0.0147(9) 0.0193(10) -0.0024(7) -0.0024(7) -0.0012(7)
    C4 0.0167(9) 0.0183(9) 0.0219(10) -0.0046(7) -0.0005(8) -0.0020(8)
    C5 0.0241(10) 0.0155(9) 0.0164(9) -0.0018(7) 0.0004(8) -0.0020(7)
    C6 0.0205(10) 0.0250(10) 0.0199(10) -0.0017(8) -0.0058(8) -0.0061(8)
    C7 0.0148(9) 0.0233(10) 0.0216(10) -0.0034(7) -0.0013(8) -0.0047(8)
    C8 0.0406(13) 0.0351(12) 0.0193(10) -0.0185(10) -0.0015(9) 0.0025(9)
    C9 0.0173(10) 0.0179(9) 0.0149(9) -0.0048(7) -0.0049(7) -0.0014(7)
    C10 0.0152(9) 0.0160(9) 0.0145(9) -0.0025(7) -0.0046(7) -0.0016(7)
    C11 0.0179(9) 0.0157(9) 0.0160(9) -0.0004(7) -0.0034(7) -0.0026(7)
    C12 0.0148(9) 0.0207(9) 0.0150(9) -0.0050(7) -0.0006(7) -0.0025(7)
    C13 0.0170(9) 0.0161(9) 0.0162(9) -0.0041(7) -0.0060(7) -0.0012(7)
    C14 0.0155(9) 0.0159(9) 0.0209(10) 0.0006(7) -0.0028(7) -0.0046(7)
    C15 0.0128(9) 0.0217(10) 0.0199(10) -0.0036(7) -0.0012(7) -0.0023(8)
    C16 0.0241(10) 0.0161(9) 0.0276(11) -0.0014(8) -0.0042(8) -0.0037(8)
    C17 0.0145(9) 0.0182(9) 0.0207(10) -0.0042(7) 0.0008(7) -0.0039(7)
    C18 0.0146(9) 0.0182(9) 0.0185(9) -0.0027(7) 0.0014(7) -0.0029(7)
    C19 0.0184(10) 0.0188(9) 0.0203(10) -0.0037(7) -0.0022(8) -0.0036(8)
    C20 0.0193(10) 0.0171(9) 0.0249(10) -0.0075(7) -0.0016(8) -0.0023(8)
    C21 0.0204(10) 0.0160(9) 0.0182(9) -0.0022(7) -0.0008(8) -0.0004(7)
    C22 0.0217(10) 0.0235(10) 0.0164(9) -0.0072(8) -0.0006(8) -0.0014(8)
    C23 0.0165(9) 0.0157(9) 0.0150(9) -0.0055(7) -0.0032(7) 0.0007(7)
    C24 0.0171(9) 0.0186(9) 0.0104(8) -0.0043(7) -0.0026(7) -0.0011(7)
    C25 0.0130(9) 0.0204(9) 0.0162(9) -0.0019(7) -0.0015(7) -0.0026(7)
    C26 0.0155(9) 0.0212(10) 0.0191(10) -0.0085(7) -0.0013(7) -0.0009(7)
    C27 0.0199(10) 0.0141(9) 0.0173(9) -0.0063(7) -0.0023(7) -0.0010(7)
    C28 0.0188(10) 0.0183(9) 0.0137(9) -0.0045(7) -0.0036(7) -0.0013(7)
    C29 0.0180(10) 0.0141(9) 0.0197(10) -0.0020(7) 0.0003(8) -0.0021(7)
    C30 0.0170(9) 0.0151(9) 0.0161(9) -0.0032(7) -0.0002(7) -0.0034(7)
    C31 0.0154(9) 0.0199(9) 0.0210(10) -0.0046(7) -0.0031(8) -0.0021(8)
    C32 0.0164(9) 0.0224(10) 0.0172(9) -0.0024(7) -0.0054(7) -0.0030(7)
    C33 0.0205(10) 0.0146(9) 0.0129(9) -0.0035(7) -0.0007(7) -0.0008(7)
    C34 0.0130(9) 0.0186(9) 0.0213(10) -0.0054(7) -0.0027(7) -0.0023(7)
    C35 0.0188(9) 0.0145(9) 0.0157(9) -0.0018(7) -0.0064(7) -0.0015(7)
    C36 0.0297(11) 0.0282(11) 0.0153(10) -0.0064(9) -0.0056(8) 0.0044(8)
    C37 0.0200(10) 0.0216(10) 0.0152(9) -0.0055(8) -0.0043(8) -0.0018(7)
    C38 0.0154(9) 0.0197(9) 0.0145(9) -0.0036(7) -0.0031(7) -0.0018(7)
    C39 0.0157(9) 0.0242(10) 0.0195(10) -0.0029(8) 0.0006(8) -0.0026(8)
    C40 0.0186(10) 0.0196(10) 0.0233(10) 0.0005(8) -0.0006(8) -0.0053(8)
    C41 0.0215(10) 0.0174(9) 0.0158(9) -0.0057(7) -0.0053(8) -0.0011(7)
    C42 0.0155(9) 0.0232(10) 0.0198(10) -0.0055(7) -0.0004(7) -0.0034(8)
    C43 0.0168(9) 0.0197(9) 0.0197(10) -0.0002(7) -0.0031(7) -0.0059(8)
    C44 0.0308(11) 0.0176(10) 0.0267(11) -0.0040(8) -0.0031(9) -0.0039(8)
    C45 0.0169(9) 0.0201(9) 0.0144(9) -0.0056(7) -0.0035(7) -0.0011(7)
    C46 0.0210(10) 0.0206(9) 0.0136(9) -0.0054(8) -0.0056(7) -0.0045(7)
    C47 0.0188(10) 0.0254(10) 0.0159(9) -0.0025(8) -0.0002(8) -0.0033(8)
    C48 0.0190(10) 0.0264(10) 0.0224(10) -0.0078(8) 0.0041(8) 0.0012(8)
    C49 0.0221(10) 0.0199(10) 0.0170(9) -0.0071(8) 0.0001(8) 0.0019(7)
    C50 0.0203(10) 0.0205(10) 0.0191(10) -0.0040(8) -0.0081(8) -0.0025(8)
    C51 0.0145(9) 0.0175(9) 0.0205(10) -0.0034(7) 0.0000(7) -0.0029(7)
    C52 0.0161(9) 0.0152(9) 0.0175(9) -0.0015(7) 0.0004(7) -0.0025(7)
    C53 0.0178(10) 0.0194(9) 0.0191(10) -0.0032(7) -0.0031(8) -0.0035(7)
    C54 0.0208(10) 0.0183(10) 0.0261(11) -0.0081(8) -0.0001(8) -0.0035(8)
    C55 0.0227(10) 0.0126(9) 0.0208(10) -0.0039(7) 0.0008(8) -0.0010(7)
    C56 0.0171(10) 0.0195(9) 0.0164(9) -0.0043(7) 0.0009(7) -0.0024(7)
    C57 0.0153(9) 0.0129(9) 0.0199(10) -0.0002(7) -0.0003(7) -0.0024(7)
    C58 0.0138(9) 0.0130(9) 0.0181(9) -0.0018(7) -0.0010(7) -0.0022(7)
    C59 0.0160(9) 0.0138(9) 0.0159(9) -0.0014(7) -0.0044(7) -0.0004(7)
    C60 0.0132(9) 0.0164(9) 0.0196(10) -0.0030(7) -0.0012(7) -0.0022(7)
    C61 0.0196(10) 0.0151(9) 0.0159(9) -0.0018(7) 0.0009(7) -0.0028(7)
    C62 0.0164(10) 0.0233(10) 0.0183(10) -0.0020(7) -0.0048(7) -0.0032(8)
    C63 0.0130(9) 0.0195(9) 0.0216(10) -0.0041(7) -0.0009(7) -0.0047(8)
    C64 0.0304(11) 0.0342(12) 0.0176(10) -0.0156(9) 0.0001(8) 0.0007(8)
    C65 0.0185(10) 0.0194(9) 0.0150(9) -0.0042(8) -0.0048(7) -0.0011(7)
    C66 0.0175(9) 0.0181(9) 0.0155(9) -0.0037(7) -0.0035(7) -0.0030(7)
    C67 0.0140(9) 0.0215(10) 0.0189(9) -0.0027(7) -0.0002(7) -0.0053(8)
    C68 0.0158(9) 0.0180(9) 0.0221(10) -0.0004(7) -0.0018(8) -0.0047(8)
    C69 0.0187(10) 0.0160(9) 0.0198(10) -0.0043(7) -0.0033(8) -0.0027(7)
    C70 0.0131(9) 0.0211(10) 0.0245(10) -0.0043(7) -0.0003(8) -0.0028(8)
    C71 0.0167(10) 0.0170(9) 0.0216(10) -0.0001(7) -0.0036(8) -0.0037(7)
    C72 0.0236(11) 0.0140(9) 0.0347(12) -0.0013(8) -0.0061(9) -0.0032(8)
    C73 0.0136(9) 0.0169(9) 0.0189(9) -0.0026(7) 0.0010(7) -0.0023(7)
    C74 0.0147(9) 0.0181(9) 0.0175(9) -0.0014(7) 0.0010(7) -0.0031(7)
    C75 0.0185(10) 0.0240(10) 0.0183(10) -0.0021(8) -0.0008(8) -0.0049(8)
    C76 0.0210(10) 0.0212(10) 0.0254(11) -0.0085(8) 0.0013(8) -0.0055(8)
    C77 0.0211(10) 0.0168(9) 0.0205(10) -0.0044(7) 0.0009(8) -0.0018(7)
    C78 0.0179(10) 0.0221(10) 0.0160(9) -0.0016(8) 0.0018(7) -0.0028(7)
    C79 0.0153(9) 0.0169(9) 0.0152(9) -0.0059(7) -0.0024(7) -0.0015(7)
    C80 0.0185(9) 0.0171(9) 0.0112(9) -0.0039(7) -0.0028(7) -0.0017(7)
    C81 0.0158(9) 0.0188(9) 0.0167(9) -0.0015(7) -0.0014(7) -0.0037(7)
    C82 0.0161(9) 0.0227(10) 0.0193(10) -0.0079(7) -0.0001(7) -0.0013(8)
    C83 0.0219(10) 0.0148(9) 0.0160(9) -0.0059(7) -0.0012(7) 0.0000(7)
    C84 0.0188(10) 0.0170(9) 0.0153(9) -0.0028(7) -0.0042(7) -0.0018(7)
_geom_special_details
;
 All esds (except the esd in the dihedral angle between two l.s. planes)
 are estimated using the full covariance matrix.  The cell esds are taken
 into account individually in the estimation of esds in distances, angles
 and torsion angles; correlations between esds in cell parameters are only
 used when they are defined by crystal symmetry.  An approximate (isotropic)
 treatment of cell esds is used for estimating esds involving l.s. planes.
;
loop_
    _geom_bond_atom_site_label_1
    _geom_bond_atom_site_label_2
    _geom_bond_site_symmetry_2
    _geom_bond_distance
    _geom_bond_publ_flag
    Zn1 O1 . 2.5181(12) yes
    Zn1 O2 . 1.9631(12) yes
    Zn1 O5 . 1.9392(12) yes
    Zn1 N1 . 2.0793(15) yes
    Zn1 N3 . 2.0561(14) yes
    Zn2 O9 . 1.9523(12) yes
    Zn2 O10 . 2.5931(12) yes
    Zn2 O13 . 1.9317(12) yes
    Zn2 N5 . 2.0536(15) yes
    Zn2 N7 . 2.0669(14) yes
    Zn3 O17 . 2.4085(12) yes
    Zn3 O18 . 1.9987(12) yes
    Zn3 O21 . 1.9436(12) yes
    Zn3 N9 . 2.0840(14) yes
    Zn3 N11 . 2.0613(14) yes
    O2 C1 . 1.284(2) ?
    O3 C5 . 1.364(2) ?
    O3 C8 . 1.423(2) ?
    O4 C9 . 1.240(2) ?
    O5 C9 . 1.287(2) ?
    O6 C13 . 1.363(2) ?
    O6 C16 . 1.432(2) ?
    O7 C22 . 1.227(2) ?
    O8 C28 . 1.234(2) ?
    O9 C29 . 1.287(2) ?
    O10 C29 . 1.247(2) ?
    O11 C33 . 1.3653(19) ?
    O12 C37 . 1.245(2) ?
    O13 C37 . 1.289(2) ?
    O14 C41 . 1.367(2) ?
    O14 C44 . 1.430(2) ?
    O15 C50 . 1.236(2) ?
    O16 C56 . 1.228(2) ?
    O17 C57 . 1.251(2) ?
    O18 C57 . 1.279(2) ?
    O19 C64 . 1.428(2) ?
    O20 C65 . 1.254(2) ?
    O21 C65 . 1.282(2) ?
    O22 C69 . 1.366(2) ?
    O22 C72 . 1.431(2) ?
    O23 C78 . 1.234(2) ?
    O24 C84 . 1.235(2) ?
    N1 C17 . 1.340(2) ?
    N1 C21 . 1.348(2) ?
    N2 C22 . 1.326(2) ?
    N2 H2A . 0.821(19) ?
    N2 H2B . 0.836(19) ?
    N3 C27 . 1.352(2) ?
    N4 C28 . 1.330(2) ?
    N4 H4A . 0.832(18) ?
    N4 H4B . 0.85(2) ?
    N5 C45 . 1.341(2) ?
    N5 C49 . 1.345(2) ?
    N6 C50 . 1.333(2) ?
    N6 H6A . 0.78(2) ?
    N6 H6B . 0.86(2) ?
    N7 C51 . 1.340(2) ?
    N7 C55 . 1.347(2) ?
    N8 C56 . 1.333(2) ?
    N8 H8D . 0.79(2) ?
    N8 H8E . 0.87(2) ?
    N9 C77 . 1.350(2) ?
    N10 C78 . 1.333(2) ?
    N10 H10A . 0.87(2) ?
    N10 H10B . 0.84(2) ?
    N11 C79 . 1.338(2) ?
    N11 C83 . 1.353(2) ?
    N12 C84 . 1.332(2) ?
    N12 H12A . 0.83(2) ?
    N12 H12B . 0.87(2) ?
    C1 O1 . 1.254(2) ?
    C1 C2 . 1.489(2) ?
    C2 C3 . 1.391(2) ?
    C2 C7 . 1.399(2) ?
    C3 H3 . 0.9300 ?
    C4 C5 . 1.392(2) ?
    C4 C3 . 1.394(2) ?
    C4 H4 . 0.9300 ?
    C6 C5 . 1.395(2) ?
    C6 C7 . 1.376(2) ?
    C6 H6 . 0.9300 ?
    C7 H7 . 0.9300 ?
    C8 H8A . 0.9600 ?
    C8 H8B . 0.9600 ?
    C8 H8C . 0.9600 ?
    C9 C10 . 1.496(2) ?
    C10 C11 . 1.397(2) ?
    C11 C12 . 1.378(2) ?
    C11 H11 . 0.9300 ?
    C12 H12 . 0.9300 ?
    C13 C12 . 1.394(2) ?
    C13 C14 . 1.391(2) ?
    C14 C15 . 1.392(2) ?
    C14 H14 . 0.9300 ?
    C15 C10 . 1.386(2) ?
    C15 H15 . 0.9300 ?
    C16 H16A . 0.9600 ?
    C16 H16B . 0.9600 ?
    C16 H16C . 0.9600 ?
    C17 H17 . 0.9300 ?
    C18 C17 . 1.387(2) ?
    C18 C19 . 1.390(2) ?
    C18 C22 . 1.517(2) ?
    C19 C20 . 1.394(2) ?
    C19 H19 . 0.9300 ?
    C20 C21 . 1.377(2) ?
    C20 H20 . 0.9300 ?
    C21 H21 . 0.9300 ?
    C23 N3 . 1.339(2) ?
    C23 C24 . 1.387(2) ?
    C23 H23 . 0.9300 ?
    C25 C24 . 1.393(2) ?
    C25 C26 . 1.388(2) ?
    C25 H25 . 0.9300 ?
    C26 H26 . 0.9300 ?
    C27 C26 . 1.378(2) ?
    C27 H27 . 0.9300 ?
    C28 C24 . 1.509(2) ?
    C29 C30 . 1.491(2) ?
    C30 C35 . 1.394(2) ?
    C31 C30 . 1.391(2) ?
    C31 C32 . 1.386(2) ?
    C31 H31 . 0.9300 ?
    C32 H32 . 0.9300 ?
    C33 C32 . 1.393(2) ?
    C33 C34 . 1.397(2) ?
    C34 H34 . 0.9300 ?
    C35 C34 . 1.384(2) ?
    C35 H35 . 0.9300 ?
    C36 O11 . 1.428(2) ?
    C36 H36A . 0.9600 ?
    C36 H36B . 0.9600 ?
    C36 H36C . 0.9600 ?
    C37 C38 . 1.497(2) ?
    C38 C39 . 1.387(2) ?
    C38 C43 . 1.399(2) ?
    C39 H39 . 0.9300 ?
    C40 C39 . 1.392(2) ?
    C40 C41 . 1.389(2) ?
    C40 H40 . 0.9300 ?
    C41 C42 . 1.396(2) ?
    C42 H42 . 0.9300 ?
    C43 C42 . 1.378(2) ?
    C43 H43 . 0.9300 ?
    C44 H44A . 0.9600 ?
    C44 H44B . 0.9600 ?
    C44 H44C . 0.9600 ?
    C45 H45 . 0.9300 ?
    C46 C45 . 1.386(2) ?
    C46 C47 . 1.394(2) ?
    C46 C50 . 1.507(2) ?
    C47 H47 . 0.9300 ?
    C48 C49 . 1.379(2) ?
    C48 C47 . 1.388(2) ?
    C48 H48 . 0.9300 ?
    C49 H49 . 0.9300 ?
    C51 C52 . 1.389(2) ?
    C51 H51 . 0.9300 ?
    C52 C53 . 1.391(2) ?
    C53 H53 . 0.9300 ?
    C54 C53 . 1.392(2) ?
    C54 C55 . 1.380(2) ?
    C54 H54 . 0.9300 ?
    C55 H55 . 0.9300 ?
    C56 C52 . 1.511(2) ?
    C57 C58 . 1.490(2) ?
    C59 C58 . 1.389(2) ?
    C59 C60 . 1.395(2) ?
    C59 H59 . 0.9300 ?
    C60 H60 . 0.9300 ?
    C61 O19 . 1.368(2) ?
    C61 C60 . 1.389(2) ?
    C62 C61 . 1.394(2) ?
    C62 C63 . 1.378(2) ?
    C62 H62 . 0.9300 ?
    C63 C58 . 1.396(2) ?
    C63 H63 . 0.9300 ?
    C64 H64A . 0.9600 ?
    C64 H64B . 0.9600 ?
    C64 H64C . 0.9600 ?
    C65 C66 . 1.492(2) ?
    C66 C71 . 1.399(2) ?
    C67 C66 . 1.391(2) ?
    C67 H67 . 0.9300 ?
    C68 C67 . 1.388(2) ?
    C68 C69 . 1.390(2) ?
    C68 H68 . 0.9300 ?
    C70 C69 . 1.396(2) ?
    C70 C71 . 1.379(2) ?
    C70 H70 . 0.9300 ?
    C71 H71 . 0.9300 ?
    C72 H72A . 0.9600 ?
    C72 H72B . 0.9600 ?
    C72 H72C . 0.9600 ?
    C73 N9 . 1.339(2) ?
    C73 C74 . 1.386(2) ?
    C73 H73 . 0.9300 ?
    C74 C75 . 1.393(2) ?
    C74 C78 . 1.510(2) ?
    C75 H75 . 0.9300 ?
    C76 C75 . 1.395(2) ?
    C76 C77 . 1.379(2) ?
    C76 H76 . 0.9300 ?
    C77 H77 . 0.9300 ?
    C79 C80 . 1.385(2) ?
    C79 H79 . 0.9300 ?
    C80 C81 . 1.397(2) ?
    C80 C84 . 1.504(2) ?
    C81 H81 . 0.9300 ?
    C82 C81 . 1.389(2) ?
    C82 C83 . 1.375(2) ?
    C82 H82 . 0.9300 ?
    C83 H83 . 0.9300 ?
loop_
    _geom_angle_atom_site_label_1
    _geom_angle_atom_site_label_2
    _geom_angle_atom_site_label_3
    _geom_angle_site_symmetry_1
    _geom_angle_site_symmetry_3
    _geom_angle
    _geom_angle_publ_flag
    O1 Zn1 O2 . . 57.53(5) ?
    O2 Zn1 N1 . . 101.78(5) ?
    O2 Zn1 N3 . . 108.48(5) ?
    O2 Zn1 C1 . . 29.07(5) ?
    O5 Zn1 O2 . . 139.19(5) ?
    O5 Zn1 N1 . . 100.95(5) ?
    O5 Zn1 N3 . . 98.11(5) ?
    O5 Zn1 C1 . . 119.75(5) ?
    N1 Zn1 C1 . . 130.84(6) ?
    N3 Zn1 N1 . . 104.19(6) ?
    N3 Zn1 C1 . . 96.55(5) ?
    O9 Zn2 O10 . . 56.19(5) ?
    O9 Zn2 N5 . . 109.00(5) ?
    O9 Zn2 N7 . . 99.89(5) ?
    O13 Zn2 O9 . . 137.57(6) ?
    O13 Zn2 N5 . . 99.17(6) ?
    O13 Zn2 N7 . . 103.00(5) ?
    N5 Zn2 N7 . . 104.55(6) ?
    O17 Zn3 C57 . . 29.18(5) ?
    O18 Zn3 O17 . . 59.04(4) ?
    O18 Zn3 N9 . . 98.24(5) ?
    O18 Zn3 N11 . . 109.87(5) ?
    O18 Zn3 C57 . . 29.86(5) ?
    O21 Zn3 O17 . . 96.15(5) ?
    O21 Zn3 O18 . . 140.66(5) ?
    O21 Zn3 N9 . . 102.61(5) ?
    O21 Zn3 N11 . . 97.49(5) ?
    O21 Zn3 C57 . . 119.88(6) ?
    N9 Zn3 O17 . . 157.26(5) ?
    N9 Zn3 C57 . . 128.09(6) ?
    N11 Zn3 O17 . . 86.98(5) ?
    N11 Zn3 N9 . . 102.99(5) ?
    N11 Zn3 C57 . . 99.72(5) ?
    C1 O2 Zn1 . . 102.95(10) ?
    C5 O3 C8 . . 117.49(14) ?
    C9 O5 Zn1 . . 111.31(11) ?
    C13 O6 C16 . . 118.41(14) ?
    C29 O9 Zn2 . . 105.34(11) ?
    C33 O11 C36 . . 117.70(14) ?
    C37 O13 Zn2 . . 111.31(11) ?
    C41 O14 C44 . . 118.14(14) ?
    C57 O17 Zn3 . . 81.06(10) ?
    C57 O18 Zn3 . . 99.02(10) ?
    C61 O19 C64 . . 117.23(14) ?
    C65 O21 Zn3 . . 109.51(11) ?
    C69 O22 C72 . . 118.16(14) ?
    C17 N1 Zn1 . . 118.23(12) ?
    C17 N1 C21 . . 117.89(15) ?
    C21 N1 Zn1 . . 123.86(12) ?
    C22 N2 H2B . . 124.0(13) ?
    C22 N2 H2A . . 116.6(13) ?
    H2B N2 H2A . . 118.4(18) ?
    C23 N3 Zn1 . . 121.31(12) ?
    C23 N3 C27 . . 118.34(15) ?
    C27 N3 Zn1 . . 120.21(11) ?
    C28 N4 H4A . . 122.3(12) ?
    C28 N4 H4B . . 116.6(13) ?
    H4A N4 H4B . . 120.4(18) ?
    C45 N5 Zn2 . . 119.73(12) ?
    C45 N5 C49 . . 118.06(15) ?
    C49 N5 Zn2 . . 121.60(12) ?
    C50 N6 H6A . . 115.9(15) ?
    C50 N6 H6B . . 119.0(14) ?
    H6B N6 H6A . . 124(2) ?
    C51 N7 Zn2 . . 118.84(12) ?
    C51 N7 C55 . . 118.26(15) ?
    C55 N7 Zn2 . . 122.87(12) ?
    C56 N8 H8E . . 123.6(13) ?
    C56 N8 H8D . . 115.9(15) ?
    H8E N8 H8D . . 119.6(19) ?
    C73 N9 Zn3 . . 117.99(12) ?
    C73 N9 C77 . . 118.04(15) ?
    C77 N9 Zn3 . . 123.97(12) ?
    C78 N10 H10A . . 122.7(13) ?
    C78 N10 H10B . . 115.6(14) ?
    H10A N10 H10B . . 119.6(19) ?
    C79 N11 C83 . . 118.10(15) ?
    C79 N11 Zn3 . . 120.99(11) ?
    C83 N11 Zn3 . . 120.61(11) ?
    C84 N12 H12B . . 123.2(13) ?
    C84 N12 H12A . . 116.8(15) ?
    H12B N12 H12A . . 117.9(19) ?
    O1 C1 Zn1 . . 73.24(10) ?
    O1 C1 O2 . . 121.19(16) ?
    O1 C1 C2 . . 120.57(16) ?
    O2 C1 Zn1 . . 47.98(8) ?
    O2 C1 C2 . . 118.23(15) ?
    C2 C1 Zn1 . . 166.13(13) ?
    C3 C2 C1 . . 121.20(16) ?
    C3 C2 C7 . . 118.62(16) ?
    C7 C2 C1 . . 120.16(16) ?
    C2 C3 C4 . . 120.98(16) ?
    C2 C3 H3 . . 119.5 ?
    C4 C3 H3 . . 119.5 ?
    C3 C4 H4 . . 120.3 ?
    C5 C4 C3 . . 119.36(16) ?
    C5 C4 H4 . . 120.3 ?
    O3 C5 C4 . . 124.87(16) ?
    O3 C5 C6 . . 114.99(16) ?
    C4 C5 C6 . . 120.13(17) ?
    C5 C6 H6 . . 120.1 ?
    C7 C6 C5 . . 119.87(17) ?
    C7 C6 H6 . . 120.1 ?
    C2 C7 H7 . . 119.5 ?
    C6 C7 C2 . . 121.04(17) ?
    C6 C7 H7 . . 119.5 ?
    O3 C8 H8A . . 109.5 ?
    O3 C8 H8B . . 109.5 ?
    O3 C8 H8C . . 109.5 ?
    H8A C8 H8B . . 109.5 ?
    H8A C8 H8C . . 109.5 ?
    H8B C8 H8C . . 109.5 ?
    O4 C9 O5 . . 123.06(16) ?
    O4 C9 C10 . . 121.34(16) ?
    O5 C9 C10 . . 115.60(15) ?
    C11 C10 C9 . . 120.26(15) ?
    C15 C10 C9 . . 120.76(16) ?
    C15 C10 C11 . . 118.91(16) ?
    C10 C11 H11 . . 119.7 ?
    C12 C11 C10 . . 120.66(16) ?
    C12 C11 H11 . . 119.7 ?
    C11 C12 C13 . . 119.96(17) ?
    C11 C12 H12 . . 120.0 ?
    C13 C12 H12 . . 120.0 ?
    O6 C13 C12 . . 115.50(15) ?
    O6 C13 C14 . . 124.33(16) ?
    C14 C13 C12 . . 120.18(16) ?
    C13 C14 C15 . . 119.16(16) ?
    C13 C14 H14 . . 120.4 ?
    C15 C14 H14 . . 120.4 ?
    C10 C15 C14 . . 121.13(17) ?
    C10 C15 H15 . . 119.4 ?
    C14 C15 H15 . . 119.4 ?
    O6 C16 H16A . . 109.5 ?
    O6 C16 H16B . . 109.5 ?
    O6 C16 H16C . . 109.5 ?
    H16A C16 H16B . . 109.5 ?
    H16A C16 H16C . . 109.5 ?
    H16B C16 H16C . . 109.5 ?
    N1 C17 C18 . . 123.41(16) ?
    N1 C17 H17 . . 118.3 ?
    C18 C17 H17 . . 118.3 ?
    C17 C18 C19 . . 118.21(16) ?
    C17 C18 C22 . . 116.65(15) ?
    C19 C18 C22 . . 125.14(16) ?
    C18 C19 C20 . . 118.71(17) ?
    C18 C19 H19 . . 120.6 ?
    C20 C19 H19 . . 120.6 ?
    C19 C20 H20 . . 120.4 ?
    C21 C20 C19 . . 119.23(17) ?
    C21 C20 H20 . . 120.4 ?
    N1 C21 C20 . . 122.51(16) ?
    N1 C21 H21 . . 118.7 ?
    C20 C21 H21 . . 118.7 ?
    O7 C22 N2 . . 123.73(17) ?
    O7 C22 C18 . . 118.95(16) ?
    N2 C22 C18 . . 117.31(16) ?
    N3 C23 C24 . . 123.22(16) ?
    N3 C23 H23 . . 118.4 ?
    C24 C23 H23 . . 118.4 ?
    C23 C24 C25 . . 118.11(16) ?
    C23 C24 C28 . . 116.50(15) ?
    C25 C24 C28 . . 125.34(16) ?
    C24 C25 H25 . . 120.6 ?
    C26 C25 C24 . . 118.80(16) ?
    C26 C25 H25 . . 120.6 ?
    C25 C26 H26 . . 120.2 ?
    C27 C26 C25 . . 119.64(16) ?
    C27 C26 H26 . . 120.2 ?
    N3 C27 C26 . . 121.90(16) ?
    N3 C27 H27 . . 119.1 ?
    C26 C27 H27 . . 119.1 ?
    O8 C28 N4 . . 123.41(17) ?
    O8 C28 C24 . . 119.13(15) ?
    N4 C28 C24 . . 117.44(16) ?
    O9 C29 C30 . . 117.64(15) ?
    O10 C29 O9 . . 121.72(16) ?
    O10 C29 C30 . . 120.64(16) ?
    C31 C30 C29 . . 120.68(16) ?
    C31 C30 C35 . . 118.79(16) ?
    C35 C30 C29 . . 120.46(15) ?
    C30 C31 H31 . . 119.4 ?
    C32 C31 C30 . . 121.29(16) ?
    C32 C31 H31 . . 119.4 ?
    C31 C32 C33 . . 119.24(16) ?
    C31 C32 H32 . . 120.4 ?
    C33 C32 H32 . . 120.4 ?
    O11 C33 C32 . . 124.34(16) ?
    O11 C33 C34 . . 115.38(15) ?
    C32 C33 C34 . . 120.24(16) ?
    C35 C34 C33 . . 119.60(16) ?
    C35 C34 H34 . . 120.2 ?
    C33 C34 H34 . . 120.2 ?
    C30 C35 H35 . . 119.6 ?
    C34 C35 C30 . . 120.83(16) ?
    C34 C35 H35 . . 119.6 ?
    O11 C36 H36A . . 109.5 ?
    O11 C36 H36B . . 109.5 ?
    O11 C36 H36C . . 109.5 ?
    H36A C36 H36B . . 109.5 ?
    H36A C36 H36C . . 109.5 ?
    H36B C36 H36C . . 109.5 ?
    O12 C37 O13 . . 122.84(17) ?
    O12 C37 C38 . . 121.36(16) ?
    O13 C37 C38 . . 115.78(16) ?
    C39 C38 C37 . . 120.88(16) ?
    C39 C38 C43 . . 118.66(16) ?
    C43 C38 C37 . . 120.45(16) ?
    C38 C39 C40 . . 121.34(17) ?
    C38 C39 H39 . . 119.3 ?
    C40 C39 H39 . . 119.3 ?
    C39 C40 H40 . . 120.4 ?
    C41 C40 C39 . . 119.14(17) ?
    C41 C40 H40 . . 120.4 ?
    O14 C41 C40 . . 124.63(16) ?
    O14 C41 C42 . . 115.19(16) ?
    C40 C41 C42 . . 120.18(17) ?
    C41 C42 H42 . . 120.0 ?
    C43 C42 C41 . . 119.93(17) ?
    C43 C42 H42 . . 120.0 ?
    C42 C43 C38 . . 120.74(17) ?
    C42 C43 H43 . . 119.6 ?
    C38 C43 H43 . . 119.6 ?
    O14 C44 H44A . . 109.5 ?
    O14 C44 H44B . . 109.5 ?
    O14 C44 H44C . . 109.5 ?
    H44A C44 H44B . . 109.5 ?
    H44A C44 H44C . . 109.5 ?
    H44B C44 H44C . . 109.5 ?
    N5 C45 C46 . . 123.50(16) ?
    N5 C45 H45 . . 118.3 ?
    C46 C45 H45 . . 118.3 ?
    C45 C46 C47 . . 117.95(17) ?
    C45 C46 C50 . . 116.88(16) ?
    C47 C46 C50 . . 125.11(16) ?
    C46 C47 H47 . . 120.7 ?
    C48 C47 C46 . . 118.69(17) ?
    C48 C47 H47 . . 120.7 ?
    C47 C48 H48 . . 120.2 ?
    C49 C48 C47 . . 119.64(17) ?
    C49 C48 H48 . . 120.2 ?
    N5 C49 C48 . . 122.15(17) ?
    N5 C49 H49 . . 118.9 ?
    C48 C49 H49 . . 118.9 ?
    O15 C50 N6 . . 123.07(18) ?
    O15 C50 C46 . . 118.91(16) ?
    N6 C50 C46 . . 118.00(17) ?
    N7 C51 C52 . . 123.23(16) ?
    N7 C51 H51 . . 118.4 ?
    C52 C51 H51 . . 118.4 ?
    C51 C52 C53 . . 118.03(16) ?
    C51 C52 C56 . . 116.96(15) ?
    C53 C52 C56 . . 125.01(16) ?
    C52 C53 C54 . . 119.05(16) ?
    C52 C53 H53 . . 120.5 ?
    C54 C53 H53 . . 120.5 ?
    C53 C54 H54 . . 120.5 ?
    C55 C54 C53 . . 119.09(17) ?
    C55 C54 H54 . . 120.5 ?
    N7 C55 C54 . . 122.33(16) ?
    N7 C55 H55 . . 118.8 ?
    C54 C55 H55 . . 118.8 ?
    O16 C56 N8 . . 123.52(17) ?
    O16 C56 C52 . . 119.29(16) ?
    N8 C56 C52 . . 117.19(16) ?
    O17 C57 Zn3 . . 69.76(10) ?
    O17 C57 O18 . . 120.86(16) ?
    O17 C57 C58 . . 120.06(16) ?
    O18 C57 Zn3 . . 51.12(8) ?
    O18 C57 C58 . . 119.07(15) ?
    C58 C57 Zn3 . . 170.01(12) ?
    C59 C58 C57 . . 120.79(15) ?
    C59 C58 C63 . . 119.04(16) ?
    C63 C58 C57 . . 120.11(15) ?
    C58 C59 C60 . . 120.75(16) ?
    C58 C59 H59 . . 119.6 ?
    C60 C59 H59 . . 119.6 ?
    C59 C60 H60 . . 120.3 ?
    C61 C60 C59 . . 119.34(16) ?
    C61 C60 H60 . . 120.3 ?
    O19 C61 C60 . . 124.66(16) ?
    O19 C61 C62 . . 115.07(15) ?
    C60 C61 C62 . . 120.25(16) ?
    C61 C62 H62 . . 120.1 ?
    C63 C62 C61 . . 119.86(16) ?
    C63 C62 H62 . . 120.1 ?
    C58 C63 H63 . . 119.6 ?
    C62 C63 C58 . . 120.74(16) ?
    C62 C63 H63 . . 119.6 ?
    O19 C64 H64A . . 109.5 ?
    O19 C64 H64B . . 109.5 ?
    H64A C64 H64B . . 109.5 ?
    O19 C64 H64C . . 109.5 ?
    H64A C64 H64C . . 109.5 ?
    H64B C64 H64C . . 109.5 ?
    O20 C65 O21 . . 122.42(16) ?
    O20 C65 C66 . . 121.08(16) ?
    O21 C65 C66 . . 116.49(16) ?
    C67 C66 C71 . . 118.74(16) ?
    C67 C66 C65 . . 120.88(16) ?
    C71 C66 C65 . . 120.38(16) ?
    C66 C67 H67 . . 119.4 ?
    C68 C67 C66 . . 121.24(17) ?
    C68 C67 H67 . . 119.4 ?
    C67 C68 C69 . . 119.25(16) ?
    C67 C68 H68 . . 120.4 ?
    C69 C68 H68 . . 120.4 ?
    O22 C69 C68 . . 124.29(16) ?
    O22 C69 C70 . . 115.54(16) ?
    C68 C69 C70 . . 120.16(16) ?
    C69 C70 H70 . . 120.0 ?
    C71 C70 C69 . . 119.99(17) ?
    C71 C70 H70 . . 120.0 ?
    C66 C71 H71 . . 119.7 ?
    C70 C71 C66 . . 120.59(16) ?
    C70 C71 H71 . . 119.7 ?
    O22 C72 H72A . . 109.5 ?
    O22 C72 H72B . . 109.5 ?
    O22 C72 H72C . . 109.5 ?
    H72A C72 H72B . . 109.5 ?
    H72A C72 H72C . . 109.5 ?
    H72B C72 H72C . . 109.5 ?
    N9 C73 C74 . . 123.42(16) ?
    N9 C73 H73 . . 118.3 ?
    C74 C73 H73 . . 118.3 ?
    C73 C74 C75 . . 118.29(16) ?
    C73 C74 C78 . . 116.66(16) ?
    C75 C74 C78 . . 125.05(16) ?
    C74 C75 C76 . . 118.54(17) ?
    C74 C75 H75 . . 120.7 ?
    C76 C75 H75 . . 120.7 ?
    C75 C76 H76 . . 120.3 ?
    C77 C76 C75 . . 119.37(17) ?
    C77 C76 H76 . . 120.3 ?
    N9 C77 C76 . . 122.30(17) ?
    N9 C77 H77 . . 118.8 ?
    C76 C77 H77 . . 118.8 ?
    O23 C78 N10 . . 123.34(17) ?
    O23 C78 C74 . . 119.05(16) ?
    N10 C78 C74 . . 117.61(16) ?
    N11 C79 C80 . . 123.44(16) ?
    N11 C79 H79 . . 118.3 ?
    C80 C79 H79 . . 118.3 ?
    C79 C80 C81 . . 117.96(16) ?
    C79 C80 C84 . . 116.83(15) ?
    C81 C80 C84 . . 125.17(16) ?
    C80 C81 H81 . . 120.6 ?
    C82 C81 C80 . . 118.84(16) ?
    C82 C81 H81 . . 120.6 ?
    C81 C82 H82 . . 120.3 ?
    C83 C82 C81 . . 119.44(16) ?
    C83 C82 H82 . . 120.3 ?
    N11 C83 C82 . . 122.22(16) ?
    N11 C83 H83 . . 118.9 ?
    C82 C83 H83 . . 118.9 ?
    O24 C84 N12 . . 123.03(17) ?
    O24 C84 C80 . . 119.32(16) ?
    N12 C84 C80 . . 117.64(16) ?
loop_
    _geom_torsion_atom_site_label_1
    _geom_torsion_atom_site_label_2
    _geom_torsion_atom_site_label_3
    _geom_torsion_atom_site_label_4
    _geom_torsion_site_symmetry_1
    _geom_torsion_site_symmetry_2
    _geom_torsion_site_symmetry_3
    _geom_torsion_site_symmetry_4
    _geom_torsion
    _geom_torsion_publ_flag
    O5 Zn1 O2 C1 . . . . -58.62(13) ?
    N1 Zn1 O2 C1 . . . . 178.80(10) ?
    N3 Zn1 O2 C1 . . . . 69.30(11) ?
    O2 Zn1 O5 C9 . . . . -48.85(14) ?
    N1 Zn1 O5 C9 . . . . 73.99(12) ?
    N3 Zn1 O5 C9 . . . . -179.76(11) ?
    C1 Zn1 O5 C9 . . . . -77.39(12) ?
    O2 Zn1 N1 C17 . . . . 160.84(12) ?
    O2 Zn1 N1 C21 . . . . -17.59(15) ?
    O5 Zn1 N1 C17 . . . . 14.96(13) ?
    O5 Zn1 N1 C21 . . . . -163.47(14) ?
    N3 Zn1 N1 C17 . . . . -86.41(13) ?
    N3 Zn1 N1 C21 . . . . 95.16(14) ?
    C1 Zn1 N1 C17 . . . . 161.61(11) ?
    C1 Zn1 N1 C21 . . . . -16.81(17) ?
    O2 Zn1 N3 C23 . . . . 38.12(14) ?
    O2 Zn1 N3 C27 . . . . -137.51(12) ?
    O5 Zn1 N3 C23 . . . . -173.27(13) ?
    O5 Zn1 N3 C27 . . . . 11.10(13) ?
    N1 Zn1 N3 C23 . . . . -69.74(13) ?
    N1 Zn1 N3 C27 . . . . 114.64(13) ?
    C1 Zn1 N3 C23 . . . . 65.34(13) ?
    C1 Zn1 N3 C27 . . . . -110.29(13) ?
    O2 Zn1 C1 O1 . . . . -178.16(17) ?
    O2 Zn1 C1 C2 . . . . 7.0(5) ?
    O5 Zn1 C1 O1 . . . . -38.16(11) ?
    O5 Zn1 C1 O2 . . . . 140.01(10) ?
    O5 Zn1 C1 C2 . . . . 147.1(5) ?
    N1 Zn1 C1 O1 . . . . -179.72(9) ?
    N1 Zn1 C1 O2 . . . . -1.56(13) ?
    N1 Zn1 C1 C2 . . . . 5.5(5) ?
    N3 Zn1 C1 O1 . . . . 65.10(10) ?
    N3 Zn1 C1 O2 . . . . -116.74(11) ?
    N3 Zn1 C1 C2 . . . . -109.7(5) ?
    O13 Zn2 O9 C29 . . . . 62.59(13) ?
    N5 Zn2 O9 C29 . . . . -66.21(12) ?
    N7 Zn2 O9 C29 . . . . -175.47(11) ?
    O9 Zn2 O13 C37 . . . . 47.40(14) ?
    N5 Zn2 O13 C37 . . . . 179.12(12) ?
    N7 Zn2 O13 C37 . . . . -73.52(12) ?
    O9 Zn2 N5 C45 . . . . -19.92(14) ?
    O9 Zn2 N5 C49 . . . . 151.00(13) ?
    O13 Zn2 N5 C45 . . . . -167.74(12) ?
    O13 Zn2 N5 C49 . . . . 3.18(14) ?
    N7 Zn2 N5 C45 . . . . 86.16(13) ?
    N7 Zn2 N5 C49 . . . . -102.92(13) ?
    O9 Zn2 N7 C51 . . . . -160.13(13) ?
    O9 Zn2 N7 C55 . . . . 17.74(15) ?
    O13 Zn2 N7 C51 . . . . -16.11(14) ?
    O13 Zn2 N7 C55 . . . . 161.75(13) ?
    N5 Zn2 N7 C51 . . . . 87.12(13) ?
    N5 Zn2 N7 C55 . . . . -95.01(14) ?
    O18 Zn3 O17 C57 . . . . -0.80(10) ?
    O21 Zn3 O17 C57 . . . . 146.61(10) ?
    N9 Zn3 O17 C57 . . . . 0.99(18) ?
    N11 Zn3 O17 C57 . . . . -116.18(10) ?
    O17 Zn3 O18 C57 . . . . 0.78(9) ?
    O21 Zn3 O18 C57 . . . . -56.88(13) ?
    N9 Zn3 O18 C57 . . . . -178.52(10) ?
    N11 Zn3 O18 C57 . . . . 74.39(11) ?
    O17 Zn3 O21 C65 . . . . -90.17(11) ?
    O18 Zn3 O21 C65 . . . . -43.40(15) ?
    N9 Zn3 O21 C65 . . . . 76.90(12) ?
    N11 Zn3 O21 C65 . . . . -177.93(11) ?
    C57 Zn3 O21 C65 . . . . -72.15(12) ?
    O17 Zn3 N9 C73 . . . . 158.69(12) ?
    O17 Zn3 N9 C77 . . . . -20.9(2) ?
    O18 Zn3 N9 C73 . . . . 160.23(12) ?
    O18 Zn3 N9 C77 . . . . -19.33(14) ?
    O21 Zn3 N9 C73 . . . . 13.80(13) ?
    O21 Zn3 N9 C77 . . . . -165.76(13) ?
    N11 Zn3 N9 C73 . . . . -87.07(13) ?
    N11 Zn3 N9 C77 . . . . 93.37(14) ?
    C57 Zn3 N9 C73 . . . . 159.30(11) ?
    C57 Zn3 N9 C77 . . . . -20.27(17) ?
    O17 Zn3 N11 C79 . . . . 84.93(13) ?
    O17 Zn3 N11 C83 . . . . -88.69(13) ?
    O18 Zn3 N11 C79 . . . . 29.46(14) ?
    O18 Zn3 N11 C83 . . . . -144.16(12) ?
    O21 Zn3 N11 C79 . . . . -179.26(12) ?
    O21 Zn3 N11 C83 . . . . 7.12(13) ?
    N9 Zn3 N11 C79 . . . . -74.41(13) ?
    N9 Zn3 N11 C83 . . . . 111.97(13) ?
    C57 Zn3 N11 C79 . . . . 58.58(13) ?
    C57 Zn3 N11 C83 . . . . -115.05(13) ?
    O17 Zn3 C57 O18 . . . . -178.63(17) ?
    O18 Zn3 C57 O17 . . . . 178.63(17) ?
    O21 Zn3 C57 O17 . . . . -39.13(11) ?
    O21 Zn3 C57 O18 . . . . 142.24(10) ?
    N9 Zn3 C57 O17 . . . . -179.52(9) ?
    N9 Zn3 C57 O18 . . . . 1.86(13) ?
    N11 Zn3 C57 O17 . . . . 65.40(10) ?
    N11 Zn3 C57 O18 . . . . -113.23(10) ?
    Zn1 O2 C1 O1 . . . . 2.06(19) ?
    Zn1 O2 C1 C2 . . . . -178.09(12) ?
    C8 O3 C5 C4 . . . . 7.7(3) ?
    C8 O3 C5 C6 . . . . -173.03(16) ?
    Zn1 O5 C9 O4 . . . . 3.7(2) ?
    Zn1 O5 C9 C10 . . . . -176.46(11) ?
    C16 O6 C13 C12 . . . . 178.37(15) ?
    C16 O6 C13 C14 . . . . -2.0(2) ?
    Zn2 O9 C29 O10 . . . . -0.3(2) ?
    Zn2 O9 C29 C30 . . . . 179.44(12) ?
    C36 O11 C33 C32 . . . . 4.8(2) ?
    C36 O11 C33 C34 . . . . -177.21(15) ?
    Zn2 O13 C37 O12 . . . . -4.3(2) ?
    Zn2 O13 C37 C38 . . . . 174.17(11) ?
    C44 O14 C41 C40 . . . . 2.5(3) ?
    C44 O14 C41 C42 . . . . -177.25(15) ?
    Zn3 O17 C57 O18 . . . . 1.24(15) ?
    Zn3 O17 C57 C58 . . . . -177.97(15) ?
    Zn3 O18 C57 O17 . . . . -1.50(18) ?
    Zn3 O18 C57 C58 . . . . 177.72(13) ?
    Zn3 O21 C65 O20 . . . . 2.3(2) ?
    Zn3 O21 C65 C66 . . . . -176.59(11) ?
    C72 O22 C69 C68 . . . . -3.6(3) ?
    C72 O22 C69 C70 . . . . 176.33(16) ?
    C21 N1 C17 C18 . . . . 0.4(3) ?
    Zn1 N1 C17 C18 . . . . -178.16(13) ?
    Zn1 N1 C21 C20 . . . . 179.77(13) ?
    C17 N1 C21 C20 . . . . 1.3(3) ?
    Zn1 N3 C27 C26 . . . . 176.25(13) ?
    C23 N3 C27 C26 . . . . 0.5(2) ?
    Zn2 N5 C45 C46 . . . . 171.01(13) ?
    C49 N5 C45 C46 . . . . -0.2(3) ?
    Zn2 N5 C49 C48 . . . . -171.37(14) ?
    C45 N5 C49 C48 . . . . -0.3(3) ?
    Zn2 N7 C51 C52 . . . . 177.20(13) ?
    C55 N7 C51 C52 . . . . -0.8(3) ?
    Zn2 N7 C55 C54 . . . . -178.59(13) ?
    C51 N7 C55 C54 . . . . -0.7(3) ?
    Zn3 N9 C77 C76 . . . . -179.39(13) ?
    C73 N9 C77 C76 . . . . 1.0(3) ?
    Zn3 N11 C79 C80 . . . . -173.43(13) ?
    C83 N11 C79 C80 . . . . 0.4(2) ?
    Zn3 N11 C83 C82 . . . . 173.53(13) ?
    C79 N11 C83 C82 . . . . -0.3(2) ?
    Zn1 C1 C2 C3 . . . . -11.2(6) ?
    Zn1 C1 C2 C7 . . . . 170.4(4) ?
    O1 C1 C2 C3 . . . . 174.56(16) ?
    O1 C1 C2 C7 . . . . -3.8(3) ?
    O2 C1 C2 C3 . . . . -5.3(2) ?
    O2 C1 C2 C7 . . . . 176.36(15) ?
    C1 C2 C3 C4 . . . . -178.65(16) ?
    C7 C2 C3 C4 . . . . -0.3(3) ?
    C1 C2 C7 C6 . . . . 178.95(16) ?
    C3 C2 C7 C6 . . . . 0.6(3) ?
    C5 C4 C3 C2 . . . . -0.4(3) ?
    C3 C4 C5 O3 . . . . -179.89(16) ?
    C3 C4 C5 C6 . . . . 0.9(3) ?
    C7 C6 C5 O3 . . . . -179.91(16) ?
    C7 C6 C5 C4 . . . . -0.6(3) ?
    C5 C6 C7 C2 . . . . -0.1(3) ?
    O4 C9 C10 C11 . . . . -176.73(16) ?
    O4 C9 C10 C15 . . . . 6.4(3) ?
    O5 C9 C10 C11 . . . . 3.4(2) ?
    O5 C9 C10 C15 . . . . -173.43(15) ?
    C9 C10 C11 C12 . . . . -177.03(15) ?
    C15 C10 C11 C12 . . . . -0.1(3) ?
    C10 C11 C12 C13 . . . . 0.6(3) ?
    O6 C13 C12 C11 . . . . 179.24(15) ?
    C14 C13 C12 C11 . . . . -0.5(3) ?
    O6 C13 C14 C15 . . . . -179.87(16) ?
    C12 C13 C14 C15 . . . . -0.2(3) ?
    C13 C14 C15 C10 . . . . 0.7(3) ?
    C14 C15 C10 C9 . . . . 176.34(16) ?
    C14 C15 C10 C11 . . . . -0.6(3) ?
    C19 C18 C17 N1 . . . . -1.4(3) ?
    C22 C18 C17 N1 . . . . 178.48(16) ?
    C17 C18 C19 C20 . . . . 0.7(3) ?
    C22 C18 C19 C20 . . . . -179.14(17) ?
    C17 C18 C22 O7 . . . . 17.5(3) ?
    C17 C18 C22 N2 . . . . -161.67(17) ?
    C19 C18 C22 O7 . . . . -162.65(18) ?
    C19 C18 C22 N2 . . . . 18.1(3) ?
    C18 C19 C20 C21 . . . . 0.9(3) ?
    C19 C20 C21 N1 . . . . -2.0(3) ?
    C24 C23 N3 C27 . . . . 0.1(2) ?
    C24 C23 N3 Zn1 . . . . -175.63(12) ?
    N3 C23 C24 C25 . . . . -0.4(3) ?
    N3 C23 C24 C28 . . . . 177.12(15) ?
    C26 C25 C24 C23 . . . . 0.2(2) ?
    C26 C25 C24 C28 . . . . -177.09(16) ?
    C24 C25 C26 C27 . . . . 0.3(3) ?
    N3 C27 C26 C25 . . . . -0.7(3) ?
    O8 C28 C24 C23 . . . . 10.9(2) ?
    O8 C28 C24 C25 . . . . -171.69(17) ?
    N4 C28 C24 C23 . . . . -167.57(16) ?
    N4 C28 C24 C25 . . . . 9.8(3) ?
    O9 C29 C30 C31 . . . . 178.91(16) ?
    O9 C29 C30 C35 . . . . 2.1(2) ?
    O10 C29 C30 C31 . . . . -1.3(3) ?
    O10 C29 C30 C35 . . . . -178.18(16) ?
    C29 C30 C35 C34 . . . . 177.52(16) ?
    C31 C30 C35 C34 . . . . 0.6(3) ?
    C32 C31 C30 C29 . . . . -177.86(16) ?
    C32 C31 C30 C35 . . . . -1.0(3) ?
    C30 C31 C32 C33 . . . . 0.5(3) ?
    O11 C33 C32 C31 . . . . 178.25(16) ?
    C34 C33 C32 C31 . . . . 0.3(3) ?
    O11 C33 C34 C35 . . . . -178.77(15) ?
    C32 C33 C34 C35 . . . . -0.7(3) ?
    C30 C35 C34 C33 . . . . 0.2(3) ?
    O12 C37 C38 C39 . . . . -2.3(3) ?
    O12 C37 C38 C43 . . . . 178.60(16) ?
    O13 C37 C38 C39 . . . . 179.20(16) ?
    O13 C37 C38 C43 . . . . 0.1(2) ?
    C37 C38 C39 C40 . . . . -179.05(16) ?
    C43 C38 C39 C40 . . . . 0.1(3) ?
    C37 C38 C43 C42 . . . . 179.77(16) ?
    C39 C38 C43 C42 . . . . 0.6(3) ?
    C41 C40 C39 C38 . . . . -0.7(3) ?
    C39 C40 C41 O14 . . . . -179.09(16) ?
    C39 C40 C41 C42 . . . . 0.6(3) ?
    O14 C41 C42 C43 . . . . 179.81(15) ?
    C40 C41 C42 C43 . . . . 0.1(3) ?
    C38 C43 C42 C41 . . . . -0.7(3) ?
    C47 C46 C45 N5 . . . . 0.2(3) ?
    C50 C46 C45 N5 . . . . -177.00(15) ?
    C45 C46 C47 C48 . . . . 0.3(3) ?
    C50 C46 C47 C48 . . . . 177.26(16) ?
    C45 C46 C50 O15 . . . . -10.4(2) ?
    C45 C46 C50 N6 . . . . 168.43(17) ?
    C47 C46 C50 O15 . . . . 172.62(17) ?
    C47 C46 C50 N6 . . . . -8.6(3) ?
    C49 C48 C47 C46 . . . . -0.8(3) ?
    C47 C48 C49 N5 . . . . 0.8(3) ?
    N7 C51 C52 C53 . . . . 1.4(3) ?
    N7 C51 C52 C56 . . . . -178.01(16) ?
    C51 C52 C53 C54 . . . . -0.5(3) ?
    C56 C52 C53 C54 . . . . 178.83(16) ?
    C55 C54 C53 C52 . . . . -0.9(3) ?
    C53 C54 C55 N7 . . . . 1.5(3) ?
    O16 C56 C52 C51 . . . . -14.7(3) ?
    O16 C56 C52 C53 . . . . 165.98(18) ?
    N8 C56 C52 C51 . . . . 165.20(17) ?
    N8 C56 C52 C53 . . . . -14.1(3) ?
    O17 C57 C58 C59 . . . . 175.59(16) ?
    O17 C57 C58 C63 . . . . -1.6(2) ?
    O18 C57 C58 C59 . . . . -3.6(2) ?
    O18 C57 C58 C63 . . . . 179.17(15) ?
    C60 C59 C58 C57 . . . . -177.83(15) ?
    C60 C59 C58 C63 . . . . -0.6(2) ?
    C58 C59 C60 C61 . . . . 0.1(3) ?
    C60 C61 O19 C64 . . . . 12.2(2) ?
    C62 C61 O19 C64 . . . . -169.53(16) ?
    O19 C61 C60 C59 . . . . 178.68(16) ?
    C62 C61 C60 C59 . . . . 0.5(3) ?
    C63 C62 C61 O19 . . . . -178.98(15) ?
    C63 C62 C61 C60 . . . . -0.6(3) ?
    C61 C62 C63 C58 . . . . 0.1(3) ?
    C62 C63 C58 C57 . . . . 177.72(16) ?
    C62 C63 C58 C59 . . . . 0.5(3) ?
    O21 C65 C66 C67 . . . . 170.90(16) ?
    O21 C65 C66 C71 . . . . -9.7(2) ?
    O20 C65 C66 C67 . . . . -8.0(3) ?
    O20 C65 C66 C71 . . . . 171.43(16) ?
    C65 C66 C71 C70 . . . . 179.70(16) ?
    C67 C66 C71 C70 . . . . -0.9(3) ?
    C68 C67 C66 C65 . . . . -179.13(16) ?
    C68 C67 C66 C71 . . . . 1.4(3) ?
    C69 C68 C67 C66 . . . . -0.4(3) ?
    C67 C68 C69 O22 . . . . 178.65(16) ?
    C67 C68 C69 C70 . . . . -1.3(3) ?
    C71 C70 C69 O22 . . . . -178.09(16) ?
    C71 C70 C69 C68 . . . . 1.8(3) ?
    C69 C70 C71 C66 . . . . -0.8(3) ?
    C74 C73 N9 C77 . . . . 0.9(3) ?
    C74 C73 N9 Zn3 . . . . -178.69(13) ?
    N9 C73 C74 C75 . . . . -1.7(3) ?
    N9 C73 C74 C78 . . . . 178.28(16) ?
    C73 C74 C75 C76 . . . . 0.6(3) ?
    C78 C74 C75 C76 . . . . -179.40(16) ?
    C73 C74 C78 O23 . . . . 18.3(3) ?
    C73 C74 C78 N10 . . . . -161.14(17) ?
    C75 C74 C78 O23 . . . . -161.71(18) ?
    C75 C74 C78 N10 . . . . 18.8(3) ?
    C77 C76 C75 C74 . . . . 1.2(3) ?
    C75 C76 C77 N9 . . . . -2.1(3) ?
    N11 C79 C80 C81 . . . . 0.0(3) ?
    N11 C79 C80 C84 . . . . 177.85(15) ?
    C79 C80 C81 C82 . . . . -0.4(2) ?
    C84 C80 C81 C82 . . . . -178.06(16) ?
    C79 C80 C84 O24 . . . . 7.0(2) ?
    C79 C80 C84 N12 . . . . -173.62(16) ?
    C81 C80 C84 O24 . . . . -175.31(17) ?
    C81 C80 C84 N12 . . . . 4.1(3) ?
    C83 C82 C81 C80 . . . . 0.5(3) ?
    C81 C82 C83 N11 . . . . -0.1(3) ?
loop_
    _geom_hbond_atom_site_label_D
    _geom_hbond_atom_site_label_H
    _geom_hbond_atom_site_label_A
    _geom_hbond_site_symmetry_A
    _geom_hbond_distance_DH
    _geom_hbond_distance_HA
    _geom_hbond_distance_DA
    _geom_hbond_angle_DHA
    _geom_hbond_publ_flag
    N2 H2A O24 1_455 0.82(2) 2.16(2) 2.966(2) 168.8(2) yes
    N2 H2B O4 2_566 0.84(2) 2.16(2) 2.991(2) 176.6(2) yes
    N4 H4A O17 2_766 0.83(2) 2.08(2) 2.903(2) 169.4(2) yes
    N4 H4B O16 2_657 0.85(2) 2.59(2) 3.152(2) 125.0(2) yes
    N4 H4B O19 1_545 0.85(2) 2.52(2) 3.225(2) 141.3(2) yes
    N6 H6A O23 2_676 0.78(2) 2.40(2) 3.073(2) 146(2) yes
    N6 H6B O10 2_567 0.86(2) 2.11(2) 2.959(2) 170.3(2) yes
    N8 H8D O8 2_657 0.79(2) 2.13(2) 2.909(2) 166(2) yes
    N8 H8E O20 1_546 0.87(2) 2.19(2) 3.058(2) 174.8(2) yes
    N10 H10A O12 1_564 0.87(2) 2.21(2) 3.077(2) 172(2) yes
    N10 H10B O15 2_676 0.84(2) 2.10(2) 2.917(2) 162.8(2) yes
    N12 H12A O11 2_766 0.83(2) 2.55(2) 3.268(2) 145(2) yes
    N12 H12B O1 2_766 0.87(2) 2.07(2) 2.940(2) 171.9(2) yes
    C4 H4 O14 2_557 0.93 2.45 3.331(2) 158 n
    C19 H19 O4 2_566 0.93 2.36 3.175(2) 146 n
    C25 H25 O17 2_766 0.93 2.41 3.284(2) 157 n
    C27 H27 O7 2_666 0.93 2.47 3.214(2) 138 n
    C34 H34 O22 2_776 0.93 2.51 3.329(2) 148 n
    C35 H35 O15 2_667 0.93 2.45 3.304(2) 152 n
    C47 H47 O10 2_567 0.93 2.27 3.146(2) 156 n
    C53 H53 O20 1_546 0.93 2.31 3.172(2) 154 n
    C59 H59 O8 2_666 0.93 2.58 3.390(2) 146 n
    C60 H60 O6 . 0.93 2.42 3.282(2) 153 n
    C75 H75 O12 1_564 0.93 2.39 3.212(2) 147 n
    C81 H81 O1 2_766 0.93 2.44 3.306(2) 156 n
data_global
_journal_date_recd_electronic     2010-08-09
_journal_date_accepted     2010-08-16
_journal_name_full     'Acta Crystallographica, Section E'
_journal_year     2010
_journal_volume     66
_journal_issue      9
_journal_page_first     m1135
_journal_page_last     m1136
_journal_paper_category     QM
_journal_coeditor_code     XU5015
_publ_contact_author
;
Dr. Tuncer H\"okelek
Hacettepe University,
Department of Physics,
06800 Beytepe
Ankara
Turkey
;
_publ_contact_author_email     merzifon@hacettepe.edu.tr
_publ_contact_author_fax     '90(312)2352550'
_publ_contact_author_phone     '90(312)2977242'
_publ_section_title
;
Bis(4-methoxybenzoato)-\k^2^<i>O</i>,<i>O</i>';\k<i>O</i>-bis(nicotinamide-\
\k<i>N</i>^1^)zinc(II)
;
loop_
    _publ_author_name
    _publ_author_address
    'H\"okelek, Tuncer'
;
Department of Physics,
Hacettepe University,
06800 Beytepe
Ankara
Turkey
;
    'Saka, G\"uner'
;
Department of Chemistry
Hitit University
19030 Ulukavak
\,Corum
Turkey
;
    'Tercan, Bar\?i\,s'
;
Department of Physics,
Karab\"uk University,
78050
Karab\"uk
Turkey
;
    'Tenlik, Erdin\,c'
;
Department of Chemistry,
Kafkas University,
63100 Kars
Turkey
;
    'Necefo\(glu, Hacali'
;
Department of Chemistry,
Kafkas University,
63100 Kars
Turkey
;
