# Supplementary material for: Bis(4-meth­oxy­benzoato)-κ2 O,O′;κO-bis­(nicotinamide-κN 1)zinc(II)
Source: Acta Crystallogr Sect E Struct Rep Online. 2010 Aug 21;66(Pt 9):m1135–6. doi: 10.1107/S1600536810032885 (PMC3007960; doi:10.1107/S1600536810032885)
Supplement: Supplementary file 2 [file e-66-m1135-Isup2.hkl]

#
# h,k,l, Fc-squared, Fo-squared, sigma(Fo-squared) and status flag
#
data_I
_shelx_title ' tn9 in P -1'
_shelx_refln_list_code          4
_shelx_F_calc_maximum      645.65
_exptl_crystal_F_000      1895.61
_reflns_d_resolution_high  0.7459
 
loop_
 _symmetry_equiv_pos_as_xyz
 'x, y, z'
 '-x, -y, -z'
 
_cell_length_a    10.6828
_cell_length_b    16.6230
_cell_length_c    23.8011
_cell_angle_alpha  77.050
_cell_angle_beta   85.654
_cell_angle_gamma  78.526
 
_shelx_F_squared_multiplier     1.000
 
loop_
 _refln_index_h
 _refln_index_k
 _refln_index_l
 _refln_F_squared_calc
 _refln_F_squared_meas
 _refln_F_squared_sigma
 _refln_observed_status
   1   0   0        8.34        1.02      1.92 o
   2   0   0      567.57      514.41     21.18 o
   3   0   0    13368.11    12171.90    121.50 o
   4   0   0      193.36      208.58     11.54 o
   5   0   0      220.94      235.37     13.54 o
   6   0   0     2222.85     2079.83     37.20 o
   7   0   0        0.58        2.49     12.07 o
   8   0   0       49.44       58.57     16.95 o
   9   0   0        9.98      -10.20     24.21 o
  10   0   0        3.72      -10.53     27.09 o
  11   0   0       87.53       51.00     33.55 o
  12   0   0      985.03      770.21    138.32 o
  13   0   0       13.78      -24.41     65.09 o
 -13   1   0      187.74      187.14     85.43 o
 -12   1   0      241.48      176.32     61.04 o
 -11   1   0      326.04      384.67     39.36 o
 -10   1   0       79.04       64.74     27.25 o
  -9   1   0      107.30      138.29     25.86 o
  -8   1   0        0.41       31.54     20.46 o
  -7   1   0     8189.28     7622.74    100.99 o
  -6   1   0      447.23      483.61     18.85 o
  -5   1   0       13.47       12.12      8.02 o
  -4   1   0    11590.41    11605.65    119.32 o
  -3   1   0        0.49       -3.17      5.82 o
  -2   1   0       53.65       42.85      5.15 o
  -1   1   0    19835.39    20650.41    220.75 o
   0   1   0       22.22       22.98      2.26 o
   1   1   0       89.12       68.06      3.60 o
   2   1   0      359.97      495.76     11.73 o
   3   1   0      103.49       94.15      8.82 o
   4   1   0        0.28        0.46      7.01 o
   5   1   0     4426.92     4330.79     66.71 o
   6   1   0      644.91      719.12     23.94 o
   7   1   0     1147.69     1245.58     40.49 o
   8   1   0     7157.45     7183.77    115.29 o
   9   1   0      474.63      467.38     32.45 o
  10   1   0      267.80      277.52     32.11 o
  11   1   0     2029.68     2014.39     90.02 o
  12   1   0        1.65      -91.53     91.53 o
  13   1   0      410.41      467.84     97.64 o
  14   1   0       47.77        4.07     77.30 o
 -13   2   0      131.10      113.91     73.23 o
 -12   2   0       84.75      -13.43     44.72 o
 -11   2   0     1627.96     1705.04     66.71 o
 -10   2   0       35.58       10.52     25.21 o
  -9   2   0      822.11      866.23     43.82 o
  -8   2   0     1153.37     1303.80     40.23 o
  -7   2   0      278.57      287.82     19.78 o
  -6   2   0      267.98      292.66     15.33 o
  -5   2   0    13995.75    14636.49    159.01 o
  -4   2   0       17.84       22.54      7.43 o
  -3   2   0        1.10       -1.59      5.56 o
  -2   2   0    56738.38    56416.26    588.22 o
  -1   2   0       53.56       46.82      4.88 o
   0   2   0       23.16       25.22      3.68 o
   1   2   0    83732.46    79691.20   1039.89 o
   2   2   0      263.07      232.37      8.10 o
   3   2   0      399.67      388.79     13.88 o
   4   2   0      143.51       78.76     11.95 o
   5   2   0      219.86      226.19     15.79 o
   6   2   0       66.50       88.33     13.11 o
   7   2   0     3451.88     3375.19     56.08 o
   8   2   0        7.07       12.53     15.72 o
   9   2   0      274.60      290.45     26.38 o
  10   2   0      409.76      423.92     36.98 o
  11   2   0      171.71      113.70     62.38 o
  12   2   0       80.55       13.09     81.36 o
  13   2   0      234.27      179.00     77.30 o
  14   2   0      159.76      276.64     97.64 o
 -13   3   0       24.26       93.57     73.23 o
 -12   3   0     1062.92      993.90     75.16 o
 -11   3   0      154.15      150.73     40.66 o
 -10   3   0       92.35       92.68     28.01 o
  -9   3   0     1552.66     1593.78     54.44 o
  -8   3   0       93.87       66.45     21.70 o
  -7   3   0      133.86      115.41     17.45 o
  -6   3   0     6120.49     6318.47     81.20 o
  -5   3   0      111.24      106.63     11.58 o
  -4   3   0      355.37      356.62     14.57 o
  -3   3   0    14389.27    14679.69    162.99 o
  -2   3   0      382.03      336.58     11.02 o
  -1   3   0       88.43       81.48      6.64 o
   0   3   0     4727.83     4476.54     64.89 o
   1   3   0       36.01       15.96      6.12 o
   2   3   0      139.90      127.90     18.24 o
   3   3   0    29758.03    29011.82    289.86 o
   4   3   0      474.40      481.57     15.96 o
   5   3   0     4341.90     4584.54     67.29 o
   6   3   0     6280.42     5733.31     82.48 o
   7   3   0        4.97       -5.07     12.36 o
   8   3   0      121.78      119.90     19.37 o
   9   3   0    11680.96    11321.97    166.99 o
  10   3   0       35.42       -1.53     30.31 o
  11   3   0     2506.48     2476.75    107.58 o
  12   3   0      430.02      424.62    248.16 o
  13   3   0       19.27      -28.48     69.16 o
  14   3   0      143.52      166.80     89.50 o
 -13   4   0       49.22      -52.89     93.57 o
 -12   4   0        3.20      -39.08     45.85 o
 -11   4   0       64.19       34.07     30.93 o
 -10   4   0      851.11      839.12     47.85 o
  -9   4   0       19.27       20.09     23.95 o
  -8   4   0      655.57      671.46     35.78 o
  -7   4   0     1434.44     1516.66     41.57 o
  -6   4   0      116.05      112.65     14.32 o
  -5   4   0        1.76       -8.01      9.03 o
  -4   4   0    14660.38    15592.77    176.50 o
  -3   4   0     1901.07     1953.59     31.98 o
  -2   4   0      180.44      179.02      9.24 o
  -1   4   0      786.49      726.88     17.41 o
   0   4   0       14.88       19.18      7.88 o
   1   4   0        3.45       -8.75     13.26 o
   2   4   0       56.24       77.13     11.36 o
   3   4   0     1038.62     1018.25     19.27 o
   4   4   0      454.12      466.52     15.86 o
   5   4   0      561.21      972.15     24.72 o
   6   4   0        2.24       13.65     10.60 o
   7   4   0        3.78        1.26     12.01 o
   8   4   0    10115.28    10523.97    155.62 o
   9   4   0      139.17      131.51     20.48 o
  10   4   0       10.38      -14.90     23.76 o
  11   4   0     1569.46     1666.05    102.15 o
  12   4   0       37.48      -36.90    120.01 o
  13   4   0        1.68      -32.55     61.02 o
  14   4   0        9.75       44.75     77.30 o
 -13   5   0        0.21      -52.89     97.64 o
 -12   5   0       57.51      -24.41     85.43 o
 -11   5   0      783.28      825.56     60.64 o
 -10   5   0     1399.16     1359.51     61.97 o
  -9   5   0       83.91      107.11     25.43 o
  -8   5   0    12792.19    13028.06    239.85 o
  -7   5   0      456.27      512.38     26.96 o
  -6   5   0      154.45      152.01     15.71 o
  -5   5   0     2122.58     2228.44     49.69 o
  -4   5   0      665.83      673.80     26.38 o
  -3   5   0     1600.72     1772.39     28.37 o
  -2   5   0      815.88      942.54     22.87 o
  -1   5   0       47.86       59.48      8.67 o
   0   5   0       88.89       84.97      9.31 o
   1   5   0    19682.97    19956.70    225.57 o
   2   5   0      266.48      281.39     12.49 o
   3   5   0      949.43      978.90     22.15 o
   4   5   0    48821.27    50924.36    526.24 o
   5   5   0       85.83       97.01     10.38 o
   6   5   0      831.36     1002.77     26.99 o
   7   5   0     8336.21     7707.05    100.55 o
   8   5   0       80.79       34.96     16.02 o
   9   5   0       82.11       90.93     22.78 o
  10   5   0      334.31      402.70     41.01 o
  11   5   0       25.43      -23.29     65.90 o
  12   5   0       26.02       52.89     69.16 o
  13   5   0     1149.96      988.57    126.11 o
  14   5   0      144.81      264.43     97.64 o
 -12   6   0     1134.07     1147.23    162.73 o
 -11   6   0      105.83      161.02    111.88 o
 -10   6   0      133.66       72.39     33.33 o
  -9   6   0     3585.49     3520.85     79.11 o
  -8   6   0      185.09      193.10     25.16 o
  -7   6   0      252.12      224.14     23.82 o
  -6   6   0     1862.73     1794.40     42.07 o
  -5   6   0      835.85      915.30     27.10 o
  -4   6   0       15.73       21.41      9.01 o
  -3   6   0     6756.36     7915.56     97.27 o
  -2   6   0       44.16       47.13      7.86 o
  -1   6   0      988.09      961.34     27.71 o
   0   6   0    35480.66    35985.39    434.82 o
   1   6   0      893.24      894.39     21.88 o
   2   6   0      582.18      618.77     23.28 o
   3   6   0     6283.06     5860.75     77.64 o
   4   6   0       28.58       46.53      8.27 o
   5   6   0      947.94     1071.65     25.21 o
   6   6   0    14486.79    13743.84    160.72 o
   7   6   0       27.63       30.78     13.47 o
   8   6   0        1.02        9.55     18.68 o
   9   6   0     4712.71     4734.44    102.19 o
  10   6   0       41.27        4.94     27.12 o
  11   6   0       49.42        1.21     42.86 o
  12   6   0     2922.42     2656.52    170.86 o
  13   6   0        4.23      -32.55     65.09 o
  14   6   0      333.97      463.77    105.77 o
 -12   7   0       32.37      -77.30     77.30 o
 -11   7   0       48.38     -107.25    107.25 o
 -10   7   0     2851.78     2844.25     96.55 o
  -9   7   0       10.71      -13.70     25.78 o
  -8   7   0        0.59        1.75     23.44 o
  -7   7   0     2654.07     2921.17     87.94 o
  -6   7   0     1104.22     1031.12     37.04 o
  -5   7   0      167.87      161.29     17.34 o
  -4   7   0     1018.76     1054.19     27.33 o
  -3   7   0      276.94      337.21     15.53 o
  -2   7   0      252.62      218.69     16.21 o
  -1   7   0       11.48       36.85     11.22 o
   0   7   0      157.93      192.29     11.93 o
   1   7   0     2530.63     2527.18     45.48 o
   2   7   0    36099.91    38860.79    433.70 o
   3   7   0      540.84      589.08     19.48 o
   4   7   0     4007.06     4114.58     62.23 o
   5   7   0    19081.87    20087.74    235.39 o
   6   7   0      481.97      501.67     23.44 o
   7   7   0      583.94      615.99     29.29 o
   8   7   0    12655.16    12845.67    169.39 o
   9   7   0        9.53       -9.32     23.31 o
  10   7   0       39.22       -5.22     27.56 o
  11   7   0      369.02      227.23     39.59 o
  12   7   0       89.44       52.89     69.16 o
  13   7   0        3.36       20.34     73.23 o
  14   7   0     1132.88     1236.73    150.52 o
 -12   8   0      124.89       65.09    109.84 o
 -11   8   0     2006.29     1991.83    116.21 o
 -10   8   0      125.25      100.91     49.43 o
  -9   8   0        8.69       -9.31     30.65 o
  -8   8   0     9365.71     8957.26    251.73 o
  -7   8   0       57.21       62.16     22.80 o
  -6   8   0      140.39      135.39     24.17 o
  -5   8   0      836.75      780.58     65.45 o
  -4   8   0      277.70      251.57     16.82 o
  -3   8   0      363.73      363.39     17.37 o
  -2   8   0        4.73       18.92     11.18 o
  -1   8   0      531.23      543.36     36.49 o
   0   8   0      125.58      105.54     10.61 o
   1   8   0       14.86       75.32     20.32 o
   2   8   0     1035.70     1143.28     30.63 o
   3   8   0     8097.71     8751.17    122.06 o
   4   8   0     4856.49     4765.75     69.97 o
   5   8   0      219.56      185.06     16.39 o
   6   8   0     1051.48     1083.25     32.18 o
   7   8   0     7624.03     7817.71    113.54 o
   8   8   0      612.99      570.12     31.53 o
   9   8   0      300.27      339.89     29.89 o
  10   8   0    10310.55     9806.60    197.08 o
  11   8   0       23.59      -25.71     25.71 o
  12   8   0        3.33       48.82     65.09 o
  13   8   0     1751.47     1871.36    174.93 o
 -11   9   0       62.70      -17.72     93.35 o
 -10   9   0       37.04      -11.10     73.57 o
  -9   9   0      316.23      414.70     57.54 o
  -8   9   0       22.96       10.22     28.03 o
  -7   9   0       77.73       85.06     27.61 o
  -6   9   0     3748.95     3705.62     85.21 o
  -5   9   0      275.10      239.28     25.81 o
  -4   9   0      204.34      174.62     22.03 o
  -3   9   0      373.83      315.55     22.04 o
  -2   9   0      964.11      974.65     35.83 o
  -1   9   0      830.28      853.13     46.66 o
   0   9   0        0.13        9.57      8.26 o
   1   9   0       16.16       21.82      9.54 o
   2   9   0     3346.55     3205.93     67.62 o
   3   9   0     7614.53     8399.67    141.10 o
   4   9   0     1044.25     1034.09     29.21 o
   5   9   0     2883.63     2843.19     52.27 o
   6   9   0      193.87      226.93     21.17 o
   7   9   0      787.74      784.56     34.21 o
   8   9   0     2061.67     2167.49     57.56 o
   9   9   0      409.51      385.77     31.56 o
  10   9   0        5.03       13.53     26.18 o
  11   9   0        1.20      -16.14     26.08 o
  12   9   0     2314.04     2388.02    166.80 o
  13   9   0        3.36       97.64     77.30 o
 -11  10   0        4.94      -58.92     58.92 o
 -10  10   0      237.99      293.44     58.63 o
  -9  10   0      103.73      120.92     46.15 o
  -8  10   0       41.06       80.93     32.16 o
  -7  10   0     2411.70     2343.44     78.94 o
  -6  10   0        4.82      -21.18     22.07 o
  -5  10   0       88.94       97.72     22.60 o
  -4  10   0       29.44       47.44     19.07 o
  -3  10   0     1174.87     1164.83     42.33 o
  -2  10   0     1957.68     1972.51     46.91 o
  -1  10   0     1155.22     1274.32     39.08 o
   0  10   0     1255.22     1325.63     31.53 o
   1  10   0      743.88      715.65     28.81 o
   2  10   0       95.21       94.13     13.35 o
   3  10   0     2292.96     2162.11     45.55 o
   4  10   0     2514.94     2361.63     66.11 o
   5  10   0     2464.59     2403.73     52.29 o
   6  10   0       12.27       28.90     16.64 o
   7  10   0     1014.07      944.04     40.78 o
   8  10   0     3574.24     3955.73     90.97 o
   9  10   0      116.75      144.62     25.68 o
  10  10   0      242.20      203.57     31.67 o
  11  10   0     1164.55     1138.52     59.48 o
  12  10   0       10.42      -56.95     56.95 o
  13  10   0      451.90      459.70    101.70 o
 -10  11   0      442.36      613.92    207.48 o
  -9  11   0       26.56       67.06     42.28 o
  -8  11   0     3496.29     3771.24    128.80 o
  -7  11   0      177.22      154.91     32.49 o
  -6  11   0      281.77      288.79     49.32 o
  -5  11   0     3265.60     3251.66     89.56 o
  -4  11   0      270.22      266.07     28.13 o
  -3  11   0     1327.83     1341.35     47.25 o
  -2  11   0    13747.17    13689.78    211.11 o
  -1  11   0      718.28      798.43     40.85 o
   0  11   0     1145.40     1129.03     51.47 o
   1  11   0      210.49      223.98     16.84 o
   2  11   0      189.96      163.07     16.28 o
   3  11   0     2189.41     2187.55     57.01 o
   4  11   0      891.02      987.03     43.12 o
   5  11   0     2287.35     2327.33     57.62 o
   6  11   0      631.21      694.96     36.89 o
   7  11   0      181.68      220.13     25.75 o
   8  11   0        9.63        6.49     20.68 o
   9  11   0      418.25      447.63     46.09 o
  10  11   0     2040.66     1828.46     63.17 o
  11  11   0       10.02      -19.86     27.93 o
  12  11   0      229.21      244.09     85.43 o
  13  11   0     2811.20     3124.36    203.41 o
 -10  12   0        0.17       69.42    187.14 o
  -9  12   0     1090.22     1174.58     87.37 o
  -8  12   0      123.54      122.08     43.54 o
  -7  12   0        0.19        4.52     28.60 o
  -6  12   0     4103.51     4126.04    113.92 o
  -5  12   0     1239.96     1215.52    136.23 o
  -4  12   0      492.44      439.96     56.96 o
  -3  12   0       60.28       42.01     21.94 o
  -2  12   0     2015.39     1995.51     57.30 o
  -1  12   0     4037.19     4103.17     94.68 o
   0  12   0     4608.02     4298.98     96.22 o
   1  12   0     3317.88     3426.87     81.51 o
   2  12   0     2123.63     1972.52     62.19 o
   3  12   0      409.83      428.48     26.88 o
   4  12   0       57.02       68.18     19.42 o
   5  12   0     1238.39     1141.91     95.13 o
   6  12   0     5418.98     5406.29    114.66 o
   7  12   0     5108.89     5008.13     94.34 o
   8  12   0      229.68      253.68     28.67 o
   9  12   0     2857.72     2713.07     71.62 o
  10  12   0       15.58       18.58     27.93 o
  11  12   0      142.42      147.95     35.38 o
  12  12   0     1719.87     1639.48    158.66 o
  13  12   0      133.70      240.02     89.50 o
  -9  13   0       35.08       13.89     69.16 o
  -8  13   0       43.52       97.18     86.41 o
  -7  13   0     2339.94     2594.48    173.80 o
  -6  13   0       41.35      107.70     32.10 o
  -5  13   0      499.02      462.93     42.57 o
  -4  13   0     5854.70     5881.41    132.65 o
  -3  13   0       62.80       53.15     24.59 o
  -2  13   0      212.70      200.15     28.49 o
  -1  13   0    12842.22    12639.15    268.32 o
   0  13   0      257.00      261.66     36.13 o
   1  13   0     2236.28     2094.64     82.58 o
   2  13   0     1759.22     1778.51     80.38 o
   3  13   0     2628.70     2602.62     67.89 o
   4  13   0       56.87       72.39     23.94 o
   5  13   0      231.67      174.60     77.30 o
   6  13   0     1393.77     1400.20     54.17 o
   7  13   0     1765.17     1715.63     61.96 o
   8  13   0      731.42      821.34     43.86 o
   9  13   0      808.43      860.20     46.70 o
  10  13   0      299.88      320.54     39.47 o
  11  13   0     1096.71     1067.94     62.96 o
  12  13   0        7.76      191.20     81.36 o
  -8  14   0     1068.51     1111.54    286.81 o
  -7  14   0      247.55      279.02     65.60 o
  -6  14   0        6.58        1.24     39.61 o
  -5  14   0     6209.61     6178.79    143.24 o
  -4  14   0     1407.57     1318.96     62.85 o
  -3  14   0      520.54      533.77     42.52 o
  -2  14   0      329.56      423.00     37.97 o
  -1  14   0      214.99      161.49     32.21 o
   0  14   0      203.78      209.95     32.37 o
   1  14   0     3975.75     3856.16    109.14 o
   2  14   0     3915.16     4035.76    148.60 o
   3  14   0      842.28      823.44     67.13 o
   4  14   0      209.67      198.84     29.30 o
   5  14   0       31.80      -19.65     21.37 o
   6  14   0     2036.15     2282.96    106.60 o
   7  14   0       65.40      144.03     27.31 o
   8  14   0      477.44      483.33     52.26 o
   9  14   0     2416.68     2289.81     78.25 o
  10  14   0      411.96      408.08     62.83 o
  11  14   0      184.25      131.72     46.39 o
  12  14   0       24.17      113.91     77.30 o
  -8  15   0       32.64        5.71    172.90 o
  -7  15   0        4.29      -96.98     99.67 o
  -6  15   0     5180.95     5374.70    163.17 o
  -5  15   0       25.01       41.58     36.91 o
  -4  15   0        8.59        6.60     27.99 o
  -3  15   0      848.33      822.47     53.64 o
  -2  15   0      141.75      101.52     27.75 o
  -1  15   0       99.80      128.65     28.49 o
   0  15   0     5315.37     5225.11    137.58 o
   1  15   0     1264.57     1215.14     86.01 o
   2  15   0     2060.54     1940.53     80.55 o
   3  15   0      376.49      344.15     45.85 o
   4  15   0     1495.11     1504.48     85.43 o
   5  15   0       15.00       19.26     25.62 o
   6  15   0      645.31      617.95     59.59 o
   7  15   0      918.40      981.79     87.90 o
   8  15   0     1438.80     1443.29     93.46 o
   9  15   0       91.97      106.83     36.75 o
  10  15   0     2238.09     2392.15    113.16 o
  11  15   0      496.64      445.33     56.27 o
  -7  16   0     1633.12     1436.18    158.66 o
  -6  16   0      519.30      613.36     91.53 o
  -5  16   0       92.08      109.58     45.14 o
  -4  16   0     1402.81     1650.92     93.72 o
  -3  16   0       14.93       29.71     35.50 o
  -2  16   0        0.90        0.88     26.08 o
  -1  16   0     1519.64     1449.77     88.67 o
   0  16   0     1206.94     1208.09     66.30 o
   1  16   0      567.96      549.17     50.37 o
   2  16   0     3257.61     3302.66    138.32 o
   3  16   0     5264.00     4872.57    157.51 o
   4  16   0      689.67      653.93     60.60 o
   5  16   0       22.84      107.02     42.72 o
   6  16   0       17.34       70.72     46.78 o
   7  16   0     1811.25     1888.23    130.18 o
   8  16   0     1312.59     1477.25     97.30 o
   9  16   0     1779.24     1968.43    106.32 o
  10  16   0     2084.80     2039.14    110.50 o
  11  16   0      654.01      785.04     84.82 o
  -6  17   0        1.88      -32.18     93.57 o
  -5  17   0      303.91      347.25    219.68 o
  -4  17   0       52.37       39.46     42.23 o
  -3  17   0      138.43       90.75     47.65 o
  -2  17   0     4582.65     4432.80    142.18 o
  -1  17   0      692.72      596.44    108.94 o
   0  17   0       13.50      -28.39     28.39 o
   1  17   0     1874.06     1980.26     83.91 o
   2  17   0      118.95       85.09     38.65 o
   3  17   0     2504.02     2273.00    130.18 o
   4  17   0      523.08      476.51     54.72 o
   5  17   0      239.87      219.68     77.30 o
   6  17   0     2078.73     1964.93    150.52 o
   7  17   0      341.19      333.59     85.43 o
   8  17   0      115.65       90.94     44.52 o
   9  17   0      892.67      849.06     80.39 o
  10  17   0       18.30      -13.98     63.06 o
  -5  18   0       12.03       40.33    132.22 o
  -4  18   0      541.95      561.34     97.64 o
  -3  18   0      655.57      599.12     70.26 o
  -2  18   0       24.64      -30.18     93.41 o
  -1  18   0       15.67       -2.77     74.14 o
   0  18   0     2202.14     2180.55    199.34 o
   1  18   0      143.13      130.18     69.16 o
   2  18   0     2077.94     2066.64    162.73 o
   3  18   0     1104.33     1151.30    130.18 o
   4  18   0      405.69      414.95     89.50 o
   5  18   0     2519.80     2424.64    170.86 o
   6  18   0      230.91      150.52     77.30 o
   7  18   0     3154.87     3311.50    203.41 o
   8  18   0      198.56      292.91     93.57 o
   9  18   0       19.06      -28.48     65.09 o
  -4  19   0      236.79       92.93    113.91 o
  -3  19   0      165.29       66.13     69.16 o
  -2  19   0       46.48       71.76     45.47 o
  -1  19   0      643.19      623.22     83.61 o
   0  19   0     1350.21     1326.23    146.45 o
   1  19   0       43.31      150.52     69.16 o
   3  19   0      903.87     1118.75    130.18 o
   4  19   0     1153.83     1143.16    138.32 o
   5  19   0      644.80      732.27    117.98 o
   6  19   0        9.00       -4.07     65.09 o
   7  19   0     1123.03     1159.43    142.39 o
   8  19   0      571.25      480.05    105.77 o
  -2  20   0      839.74      627.55     94.67 o
  -1  20   0      468.77      410.89     97.64 o
   0  20   0       10.06       42.72     48.90 o
   1  20   0     1357.23     1611.00    166.80 o
   2  20   0        4.99       61.02     73.23 o
   3  20   0     1378.21     1281.48    150.52 o
   4  20   0      299.88      313.25     93.57 o
   5  20   0       42.59       69.16     69.16 o
   6  20   0       25.28       -4.07     65.09 o
   7  20   0       99.78       28.48     77.30 o
   0  21   0       17.36       -3.11     48.65 o
   1  21   0       92.89      117.98     85.43 o
   2  21   0      400.34      589.89    113.91 o
   3  21   0       70.33      138.32     85.43 o
   4  21   0       14.82      -24.41     61.02 o
   5  21   0        2.84      -48.82     69.16 o
  -5 -21   1     1318.15     1257.07    154.59 o
  -4 -21   1        0.21      -65.09     65.09 o
  -3 -21   1       67.82      150.52     85.43 o
  -2 -21   1      166.49      142.39     77.30 o
  -1 -21   1        0.72       -4.07     69.16 o
   0 -21   1       94.36      168.12     61.80 o
  -7 -20   1        0.96        0.00     69.16 o
  -6 -20   1      225.93      276.64     97.64 o
  -5 -20   1        6.80       28.48     65.09 o
  -4 -20   1       69.01       77.30     77.30 o
  -3 -20   1     1012.02     1342.50    154.59 o
  -2 -20   1       24.21       52.89     65.09 o
  -1 -20   1      924.19      996.70    134.25 o
   0 -20   1     1319.64     1427.49    114.96 o
   1 -20   1      550.47      515.38     81.36 o
   2 -20   1      244.09      141.19     55.83 o
  -8 -19   1       25.39      -36.61     65.09 o
  -7 -19   1      142.61      166.80     81.36 o
  -6 -19   1      241.50      150.52     77.30 o
  -5 -19   1       87.66       69.16     73.23 o
  -4 -19   1     1143.87     1110.61    134.25 o
  -3 -19   1      698.52      736.34    117.98 o
  -2 -19   1      941.15      923.48    126.11 o
  -1 -19   1      611.57      573.61    105.77 o
   0 -19   1       13.97        9.53     45.76 o
   1 -19   1      821.56      899.73     76.88 o
   2 -19   1       67.37       57.97     82.70 o
   3 -19   1       41.64       16.82     46.66 o
   4 -19   1     1380.79     1267.99    120.21 o
  -9 -18   1      514.67      512.59    109.84 o
  -8 -18   1       14.78      -28.48     61.02 o
  -7 -18   1     1361.56     1098.41    134.25 o
  -6 -18   1      112.39        8.14     61.02 o
  -5 -18   1      578.53      508.52     97.64 o
  -4 -18   1      102.50       36.61     65.09 o
  -3 -18   1      207.19      199.34     77.30 o
  -2 -18   1       84.55       36.61     61.02 o
  -1 -18   1       10.61       44.75     65.09 o
   0 -18   1      282.05      183.07     77.30 o
   1 -18   1      815.67      833.98     74.67 o
   2 -18   1      511.30      417.37     74.40 o
   3 -18   1      406.89      417.02     59.29 o
   4 -18   1     1455.46     1508.08     99.30 o
   5 -18   1       33.78      -19.30     60.60 o
 -10 -17   1      434.64      574.33    144.42 o
  -9 -17   1      413.26      457.88     67.56 o
  -8 -17   1       28.72       20.34     65.09 o
  -7 -17   1      875.02      890.93    117.98 o
  -6 -17   1      593.85      610.23    101.70 o
  -5 -17   1      395.25      500.39     93.57 o
  -4 -17   1       89.59      120.84     35.07 o
  -3 -17   1        2.19        7.40     40.68 o
  -2 -17   1     1280.58     1210.69     72.99 o
  -1 -17   1      486.73      493.04     53.75 o
   0 -17   1       10.98        9.70     31.25 o
   1 -17   1      846.29      671.38     62.63 o
   2 -17   1     2343.52     2372.24    102.74 o
   3 -17   1      385.57      327.53     80.06 o
   4 -17   1        7.04      -24.13     37.75 o
   5 -17   1      405.79      472.92     64.00 o
   6 -17   1      183.29       83.66    146.45 o
 -11 -16   1       95.47       62.36     41.17 o
 -10 -16   1       37.87       93.24     39.10 o
  -9 -16   1     1120.04     1099.27     87.70 o
  -8 -16   1      257.31      302.45     99.67 o
  -7 -16   1      371.24      370.20     85.43 o
  -6 -16   1       38.81       65.09     33.85 o
  -5 -16   1       72.47       83.40     33.10 o
  -4 -16   1       16.38       33.78     30.80 o
  -3 -16   1     7393.35     6890.21    199.17 o
  -2 -16   1     1171.02     1183.50     72.17 o
  -1 -16   1       50.15       41.69     28.05 o
   0 -16   1     1435.31     1373.77     84.08 o
   1 -16   1      526.04      513.44     43.96 o
   2 -16   1      163.12      133.80     31.44 o
   3 -16   1       28.47       32.37     55.66 o
   4 -16   1      557.03      593.62     62.27 o
   5 -16   1      144.81      193.53     66.71 o
   6 -16   1      728.59      833.03     76.26 o
   7 -16   1      509.94      557.00    168.83 o
 -11 -15   1       32.18       15.35     33.52 o
 -10 -15   1     1916.70     1974.68    125.03 o
  -9 -15   1      280.45      273.80     44.63 o
  -8 -15   1      176.83      166.00     37.43 o
  -7 -15   1     1436.52     1375.57    105.60 o
  -6 -15   1       16.12      -30.51     54.92 o
  -5 -15   1     4160.75     3666.54    129.73 o
  -4 -15   1     3274.73     3414.01    166.80 o
  -3 -15   1     2807.01     2592.69    102.48 o
  -2 -15   1      227.40      174.26     42.99 o
  -1 -15   1     2243.24     2052.02     77.59 o
   0 -15   1      282.22      282.70     36.91 o
   1 -15   1      983.24      963.56     53.34 o
   2 -15   1      727.30      721.72     48.71 o
   3 -15   1      160.34      164.78     32.49 o
   4 -15   1      663.18      575.66     57.54 o
   5 -15   1       52.33       94.51     41.89 o
   6 -15   1      373.27      416.42     59.29 o
   7 -15   1     1161.85     1011.94    143.59 o
   8 -15   1      219.04      364.80    101.70 o
 -12 -14   1      187.32      276.64     93.57 o
 -11 -14   1      248.81      187.53     42.86 o
 -10 -14   1      745.05      636.54     52.85 o
  -9 -14   1     1097.90     1255.76     63.95 o
  -8 -14   1     2073.05     2077.35     71.39 o
  -7 -14   1      235.09      268.28     32.36 o
  -6 -14   1     1881.93     1874.03     70.86 o
  -5 -14   1      137.58       97.73     25.62 o
  -4 -14   1      462.92      469.80     37.68 o
  -3 -14   1        0.15       -0.48     23.33 o
  -2 -14   1     9930.70    10302.01    218.57 o
  -1 -14   1      409.76      391.82     39.97 o
   0 -14   1        1.70       12.38     24.46 o
   1 -14   1      162.82      109.93     29.51 o
   2 -14   1       57.60       24.79     24.04 o
   3 -14   1      530.76      511.59     42.03 o
   4 -14   1     1033.20      976.91     64.00 o
   5 -14   1     1265.03     1121.34    104.52 o
   6 -14   1      387.17      362.88     52.99 o
   7 -14   1      733.58      854.91     75.09 o
   8 -14   1      778.96      821.86    150.52 o
 -12 -13   1      126.46      105.77     77.30 o
 -11 -13   1      716.89      782.31     56.90 o
 -10 -13   1      915.62      923.63     64.59 o
  -9 -13   1     2525.28     2638.70    112.12 o
  -8 -13   1      203.79      237.52     32.21 o
  -7 -13   1     1689.27     1755.96     55.91 o
  -6 -13   1     6838.20     6657.91    133.28 o
  -5 -13   1      133.39      142.49     50.85 o
  -4 -13   1     1627.13     1610.63     58.62 o
  -3 -13   1     4819.88     4659.50     98.09 o
  -2 -13   1      299.11      302.86     35.44 o
  -1 -13   1      609.07      580.95     41.78 o
   0 -13   1      121.18       95.53     26.61 o
   1 -13   1     1050.10      996.42     53.19 o
   2 -13   1     2574.94     2525.32     74.34 o
   3 -13   1     1087.04     1096.29     53.21 o
   4 -13   1      530.43      504.36     41.27 o
   5 -13   1      554.92      547.11     73.40 o
   6 -13   1     1903.44     1897.06     74.33 o
   7 -13   1      586.05      617.64     63.33 o
   8 -13   1      403.70      476.23     61.45 o
   9 -13   1       24.89      109.84     66.16 o
 -13 -12   1      113.98      146.45     81.36 o
 -12 -12   1     1250.11     1358.77    146.45 o
 -11 -12   1     2198.63     2176.84     79.29 o
 -10 -12   1       85.00       52.97     29.74 o
  -9 -12   1      756.17      828.94     44.68 o
  -8 -12   1      662.19      692.85     41.35 o
  -7 -12   1     7247.19     7328.24    129.67 o
  -6 -12   1     3016.91     3086.60     71.89 o
  -5 -12   1      882.89     1042.69     70.67 o
  -4 -12   1       90.14      112.60     23.77 o
  -3 -12   1     2187.41     2206.42     53.61 o
  -2 -12   1      536.08      546.87     28.71 o
  -1 -12   1    16635.84    16022.08    267.23 o
   0 -12   1      259.77      246.92     26.21 o
   1 -12   1      155.94      186.35     25.84 o
   2 -12   1    13401.35    12906.67    228.43 o
   3 -12   1       13.36       20.74     20.39 o
   4 -12   1     1404.84     1377.64     58.16 o
   5 -12   1     6203.57     6099.28    135.47 o
   6 -12   1      420.06      501.49     44.07 o
   7 -12   1      264.65      213.96     46.86 o
   8 -12   1     1197.79     1345.78    124.47 o
   9 -12   1      110.75      155.13     97.93 o
  10 -12   1      245.51      316.44     77.51 o
 -13 -11   1     1292.20     1033.32    134.25 o
 -12 -11   1      996.95     1094.31     92.05 o
 -11 -11   1        4.12      -26.48     28.48 o
 -10 -11   1      392.12      421.03     37.71 o
  -9 -11   1      921.67      987.41     57.31 o
  -8 -11   1        9.01       -4.26     25.47 o
  -7 -11   1     2044.02     1989.98     56.25 o
  -6 -11   1     1452.59     1426.99     46.65 o
  -5 -11   1    10122.31     9893.61    151.61 o
  -4 -11   1     1546.09     1467.37     43.38 o
  -3 -11   1      393.23      425.71     40.85 o
  -2 -11   1     3996.66     3679.58     63.43 o
  -1 -11   1       96.61       95.20     13.44 o
   0 -11   1      186.96      256.35     24.41 o
   1 -11   1     4451.89     4522.18    144.56 o
   2 -11   1     1137.95     1108.68     44.27 o
   3 -11   1      816.18      821.63     40.07 o
   4 -11   1     1366.22     1312.37     54.88 o
   5 -11   1      821.94      828.05     48.71 o
   6 -11   1      147.62      131.86     28.74 o
   7 -11   1     1959.41     1917.26     96.04 o
   8 -11   1      378.52      408.35     71.55 o
   9 -11   1       55.72       34.84     41.33 o
  10 -11   1       21.05      104.07     60.81 o
 -13 -10   1      813.61      748.55    117.98 o
 -12 -10   1       79.01      -24.92     44.96 o
 -11 -10   1      199.08      297.24     40.07 o
 -10 -10   1     1360.93     1293.70     72.01 o
  -9 -10   1        2.88       15.19     36.39 o
  -8 -10   1     1083.41     1054.77     69.91 o
  -7 -10   1     2285.96     2262.95     63.68 o
  -6 -10   1      704.91      705.34     33.23 o
  -5 -10   1     1205.92     1128.14     36.68 o
  -4 -10   1     1534.50     1506.60     38.81 o
  -3 -10   1    13456.54    13093.04    174.28 o
  -2 -10   1      134.18      169.23     24.56 o
  -1 -10   1        3.81       12.54     11.22 o
   0 -10   1    11706.94    11940.04    204.68 o
   1 -10   1      631.27      668.84     30.49 o
   2 -10   1      250.82      221.15     19.13 o
   3 -10   1    13001.76    13056.92    203.04 o
   4 -10   1       90.70       85.66     19.81 o
   5 -10   1       10.53       49.26     23.06 o
   6 -10   1      954.03     1007.66     53.63 o
   7 -10   1        1.62        0.26     26.05 o
   8 -10   1      100.67       85.49     31.28 o
   9 -10   1      205.13      248.74     51.57 o
  10 -10   1      110.77      177.13     68.52 o
  11 -10   1      350.08      466.27     94.41 o
 -13  -9   1       91.23       52.89     73.23 o
 -12  -9   1      692.79      615.20    152.56 o
 -11  -9   1      474.25      469.22     44.21 o
 -10  -9   1       11.93       -6.27     24.94 o
  -9  -9   1      432.14      395.74     32.96 o
  -8  -9   1        5.90        2.16     20.53 o
  -7  -9   1     5852.97     5942.20     94.39 o
  -6  -9   1       48.68       31.49     16.52 o
  -5  -9   1     1325.83     1398.05     36.06 o
  -4  -9   1     8706.09     8861.75    115.99 o
  -3  -9   1     1503.20     1557.74     33.95 o
  -2  -9   1      499.42      486.01     21.83 o
  -1  -9   1      378.74      245.90     15.10 o
   0  -9   1      202.07      200.90     12.75 o
   1  -9   1      185.32      204.98     18.54 o
   2  -9   1    15681.82    15449.72    192.45 o
   3  -9   1       64.01       67.15     14.47 o
   4  -9   1      177.71      183.17     22.34 o
   5  -9   1     4642.85     4415.41     91.76 o
   6  -9   1      106.05       99.27     24.65 o
   7  -9   1      563.80      498.55     41.17 o
   8  -9   1      576.83      600.85     48.18 o
   9  -9   1      332.82      402.76     44.22 o
  10  -9   1        1.29       -8.54     44.28 o
  11  -9   1     1727.45     1791.74    144.42 o
 -13  -8   1       93.22      191.20     77.30 o
 -12  -8   1      180.32      161.34     71.19 o
 -11  -8   1      517.65      499.23     60.27 o
 -10  -8   1     4216.58     4010.38     91.79 o
  -9  -8   1     1518.72     1422.21     56.04 o
  -8  -8   1     4344.27     4184.12     82.28 o
  -7  -8   1     1565.61     1595.89     55.79 o
  -6  -8   1     1953.19     1883.71     42.48 o
  -5  -8   1     1806.00     1583.61     36.58 o
  -4  -8   1      155.02      146.71     14.86 o
  -3  -8   1     1276.69     1208.90     29.48 o
  -2  -8   1    23093.87    23860.08    273.48 o
  -1  -8   1      149.46      159.37     12.41 o
   0  -8   1       76.94       96.84     11.40 o
   1  -8   1     7989.24     7936.98    123.94 o
   2  -8   1      589.61      561.77     32.14 o
   3  -8   1      455.50      429.17     23.86 o
   4  -8   1     1033.74      873.65     33.79 o
   5  -8   1      230.40      221.88     23.90 o
   6  -8   1      519.95      486.40     33.18 o
   7  -8   1      553.12      633.58     39.83 o
   8  -8   1      904.92      815.64     52.77 o
   9  -8   1       19.38       29.17     32.17 o
  10  -8   1     2481.33     2490.12    112.49 o
  11  -8   1       15.37       14.67     50.45 o
 -14  -7   1      550.57      683.45    122.05 o
 -13  -7   1      317.51      292.91     85.43 o
 -12  -7   1      500.58      520.47    113.91 o
 -11  -7   1        9.54      -28.72     28.72 o
 -10  -7   1     2116.15     2187.18     75.85 o
  -9  -7   1      124.13      126.90     38.16 o
  -8  -7   1      257.32      298.47     27.64 o
  -7  -7   1      705.94      712.04     31.76 o
  -6  -7   1     3864.14     3967.02     62.19 o
  -5  -7   1      818.85      881.60     28.07 o
  -4  -7   1     5179.01     5263.12     74.30 o
  -3  -7   1    11728.72    12030.84    135.63 o
  -2  -7   1     4204.03     4367.52     60.88 o
  -1  -7   1     3102.19     3265.64     51.16 o
   0  -7   1     2712.49     3330.86     60.29 o
   1  -7   1      115.92      124.16     13.38 o
   2  -7   1        5.29       16.60      9.69 o
   3  -7   1     1829.72     1710.49     32.13 o
   4  -7   1      110.12       84.49     11.65 o
   5  -7   1       73.64       69.50     15.46 o
   6  -7   1    20879.60    20224.55    267.11 o
   7  -7   1      189.24      197.96     26.70 o
   8  -7   1       12.86       31.14     24.17 o
   9  -7   1     2492.70     2612.17     86.78 o
  10  -7   1       41.99       -2.92     34.59 o
  11  -7   1       95.55       39.50     51.47 o
  12  -7   1     1923.13     2135.80    207.48 o
 -14  -6   1       56.59       40.68     77.30 o
 -13  -6   1       40.81       -8.14     69.16 o
 -12  -6   1      488.46      357.62     62.51 o
 -11  -6   1        3.24      -30.21     30.21 o
 -10  -6   1     1590.57     1564.70    128.73 o
  -9  -6   1        4.75       -7.85     21.89 o
  -8  -6   1     1780.64     1700.52     49.65 o
  -7  -6   1      129.27      126.68     20.95 o
  -6  -6   1      536.88      512.43     21.35 o
  -5  -6   1     2093.40     2192.48     40.96 o
  -4  -6   1      422.88      347.67     17.82 o
  -3  -6   1     1032.17     1036.36     24.69 o
  -2  -6   1       91.03      114.08      9.38 o
  -1  -6   1    10631.27     9924.41    118.48 o
   0  -6   1     2105.97     2174.78     43.97 o
   1  -6   1       78.57       70.48     10.55 o
   2  -6   1      925.20      802.32     24.34 o
   3  -6   1       58.67       65.64      9.31 o
   4  -6   1      117.34      124.70     11.46 o
   5  -6   1     8944.33     8891.75    106.12 o
   6  -6   1        9.19        0.88     13.98 o
   7  -6   1       23.57       13.84     17.18 o
   8  -6   1     5234.58     5274.86    119.17 o
   9  -6   1      172.46      172.85     31.46 o
  10  -6   1      529.17      594.79     51.90 o
  11  -6   1     3472.24     3632.21    137.36 o
  12  -6   1       62.97       12.20     81.36 o
 -14  -5   1      750.60      772.95    126.11 o
 -13  -5   1       60.20       85.43     69.16 o
 -12  -5   1      342.66      294.57     63.09 o
 -11  -5   1      116.88       94.28     36.79 o
 -10  -5   1      413.45      328.35     45.21 o
  -9  -5   1       76.47       99.60     22.36 o
  -8  -5   1     1607.95     1600.48     46.86 o
  -7  -5   1      147.86      133.39     15.06 o
  -6  -5   1     2279.83     2100.66     48.82 o
  -5  -5   1        1.08        9.04      8.12 o
  -4  -5   1     7950.07     8382.72    105.57 o
  -3  -5   1      815.79      812.62     25.66 o
  -2  -5   1     5172.73     5575.14     67.68 o
  -1  -5   1     1765.02     1793.21     26.89 o
   0  -5   1       10.22       22.96      7.72 o
   1  -5   1    10419.18    10540.09    137.70 o
   2  -5   1       21.42       37.62      8.37 o
   3  -5   1      283.01      309.23     13.31 o
   4  -5   1    12930.18    13170.08    153.07 o
   5  -5   1       24.35       27.29     10.25 o
   6  -5   1       54.24       68.78     13.72 o
   7  -5   1     8514.84     8728.64    132.34 o
   8  -5   1       46.13       78.86     21.04 o
   9  -5   1       20.10       19.53     22.01 o
  10  -5   1     6668.93     6914.45    125.07 o
  11  -5   1      125.73      103.62     45.52 o
  12  -5   1        1.87      -28.48     81.36 o
 -14  -4   1      245.44      419.02    105.77 o
 -13  -4   1      107.94      101.70     73.23 o
 -12  -4   1      369.44      330.45     63.09 o
 -11  -4   1      138.70      138.91     38.75 o
 -10  -4   1      105.17       88.81     39.34 o
  -9  -4   1     1438.42     1571.32     52.76 o
  -8  -4   1      294.70      279.74     21.95 o
  -7  -4   1      227.70      212.40     17.07 o
  -6  -4   1    13051.86    13789.04    159.77 o
  -5  -4   1       47.26       34.90     14.42 o
  -4  -4   1     3078.19     3254.00     55.93 o
  -3  -4   1     5345.25     5847.32     70.89 o
  -2  -4   1        1.78        6.40      5.27 o
  -1  -4   1      284.37      273.07      9.38 o
   0  -4   1     1831.10     2082.22     46.09 o
   1  -4   1      544.13      525.75     22.14 o
   2  -4   1      186.71      184.88     10.03 o
   3  -4   1    24809.30    25769.25    262.48 o
   4  -4   1     1070.23     1079.28     24.97 o
   5  -4   1        5.31       -6.12      9.38 o
   6  -4   1    17728.93    17772.68    205.71 o
   7  -4   1      391.27      354.60     23.02 o
   8  -4   1      653.18      589.43     33.33 o
   9  -4   1    17624.23    17957.89    393.59 o
  10  -4   1      301.21      259.38     32.30 o
  11  -4   1      147.56       80.54     32.23 o
  12  -4   1     2001.32     2176.48    187.14 o
  13  -4   1       39.46      -69.16     77.30 o
 -14  -3   1       24.61      154.59     81.36 o
 -13  -3   1     1805.88     1456.41    146.45 o
 -12  -3   1      183.37       87.31     55.60 o
 -11  -3   1      150.42       53.52     37.40 o
 -10  -3   1     1126.09     1085.81     71.51 o
  -9  -3   1      137.84      127.87     25.92 o
  -8  -3   1      156.32      141.20     20.13 o
  -7  -3   1      883.39      755.55     27.69 o
  -6  -3   1     1610.71     1557.91     35.84 o
  -5  -3   1      663.14      660.09     21.98 o
  -4  -3   1      247.05      201.48     11.13 o
  -3  -3   1     1272.20     1264.89     27.00 o
  -2  -3   1      156.45      157.95     18.09 o
  -1  -3   1      535.38      593.90     15.98 o
   0  -3   1      213.70      182.94      7.86 o
   1  -3   1       25.64       25.05      5.37 o
   2  -3   1     6666.44     7602.10     82.38 o
   3  -3   1      488.27      473.40     14.50 o
   4  -3   1        4.70       -5.83      7.09 o
   5  -3   1    17949.07    18220.65    195.08 o
   6  -3   1      165.49      187.82     14.65 o
   7  -3   1       16.76       27.83     13.45 o
   8  -3   1     1949.96     2112.14     50.69 o
   9  -3   1      891.49      969.65     43.57 o
  10  -3   1       12.37       -8.38     24.26 o
  11  -3   1     1162.31     1181.34     58.88 o
  12  -3   1      101.76        5.98     48.65 o
  13  -3   1       73.62      -40.68     85.43 o
 -14  -2   1     1660.10     1928.32    179.00 o
 -13  -2   1      496.58      337.66     93.57 o
 -12  -2   1        0.30      -98.76     98.76 o
 -11  -2   1     8814.61     8900.18    285.98 o
 -10  -2   1       14.04      -23.81     23.81 o
  -9  -2   1        0.30        1.81     20.93 o
  -8  -2   1     7190.15     7138.98    112.37 o
  -7  -2   1      640.03      627.19     25.27 o
  -6  -2   1      456.96      447.98     20.01 o
  -5  -2   1     2899.88     3822.32     57.94 o
  -4  -2   1       17.10       10.82      8.23 o
  -3  -2   1      258.39      233.13     11.80 o
  -2  -2   1       30.98       96.59      7.47 o
  -1  -2   1      596.58      572.56     12.28 o
   0  -2   1       26.22       25.10      3.38 o
   1  -2   1     7707.81     7994.14     83.89 o
   2  -2   1        0.94       -4.94      4.94 o
   3  -2   1       90.70       87.46      7.65 o
   4  -2   1     6730.49     6652.34     78.27 o
   5  -2   1       13.26       23.03      9.03 o
   6  -2   1      263.90      281.61     16.53 o
   7  -2   1     9475.00     9690.02    117.34 o
   8  -2   1       31.23       33.45     15.87 o
   9  -2   1      112.08       51.19     23.70 o
  10  -2   1    13515.46    13642.07    218.69 o
  11  -2   1       63.96       35.59     28.99 o
  12  -2   1       19.81      -18.01     44.04 o
  13  -2   1      214.76      288.84     89.50 o
 -14  -1   1        0.26      -32.55     77.30 o
 -13  -1   1        2.66       24.41     69.16 o
 -12  -1   1     1054.93     1102.29     91.14 o
 -11  -1   1        7.40      -31.07     61.02 o
 -10  -1   1        4.64      -29.87     29.87 o
  -9  -1   1    11310.22    11265.86    183.37 o
  -8  -1   1      810.69      821.75     41.28 o
  -7  -1   1      195.17      222.16     17.71 o
  -6  -1   1     3236.36     4337.96     63.06 o
  -5  -1   1       15.09       11.36      9.37 o
  -4  -1   1        1.99       -0.98      7.28 o
  -3  -1   1    32293.02    31555.44    319.20 o
  -2  -1   1      194.38      168.58      7.99 o
  -1  -1   1       72.37       62.26      4.46 o
   0  -1   1      832.00      923.71     12.32 o
   1  -1   1       82.27       66.71      4.17 o
   2  -1   1      224.43      211.99      7.75 o
   3  -1   1     3185.67     3122.70     40.23 o
   4  -1   1      301.57      304.00     13.43 o
   5  -1   1       47.99       67.18      9.97 o
   6  -1   1      518.38      413.14     17.66 o
   7  -1   1        5.22       13.95     13.51 o
   8  -1   1       37.77       46.78     16.82 o
   9  -1   1     3920.71     4021.69    108.21 o
  10  -1   1      312.76      345.86     34.53 o
  11  -1   1       15.16      -26.27     35.58 o
  12  -1   1      929.21      977.63     64.50 o
  13  -1   1      175.68      199.34     81.36 o
 -13   0   1     1219.96     1314.02    138.32 o
 -12   0   1        1.60      -90.84     92.37 o
 -11   0   1      790.35      846.83     68.44 o
 -10   0   1     3318.51     3288.07     82.73 o
  -9   0   1        0.99       -5.40     21.05 o
  -8   0   1      351.69      376.87     23.90 o
  -7   0   1     9620.95     9565.39    120.70 o
  -6   0   1      444.84      478.09     21.59 o
  -5   0   1      257.85      242.99     14.09 o
  -4   0   1    13150.25    12507.21    140.96 o
  -3   0   1       12.12        2.37      6.75 o
  -2   0   1      244.92      239.60      8.32 o
  -1   0   1     1191.83     1447.77     26.90 o
   0   0   1       12.67        2.03      2.88 o
   1   0   1       32.15       23.97      2.80 o
   2   0   1       46.85       59.93      7.30 o
   3   0   1       22.98       19.12      6.70 o
   4   0   1       10.84        6.55      7.26 o
   5   0   1     1130.88     1168.27     24.54 o
   6   0   1       36.66       45.85     10.62 o
   7   0   1      197.55      199.43     18.17 o
   8   0   1     2956.90     3058.75     60.29 o
   9   0   1      142.71      139.32     22.75 o
  10   0   1       21.17       -9.63     24.67 o
  11   0   1    13338.38    14031.05    228.09 o
  12   0   1       13.11      -30.98     60.78 o
  13   0   1       12.52       24.41     69.16 o
 -13   1   1       29.51       44.75     69.16 o
 -12   1   1      116.50       48.20     67.27 o
 -11   1   1     6438.48     6490.47    131.30 o
 -10   1   1        0.10      -10.87     24.82 o
  -9   1   1       16.66        5.28     21.96 o
  -8   1   1      233.46      235.10     22.64 o
  -7   1   1       35.97       35.78     14.49 o
  -6   1   1       51.92       56.56     11.92 o
  -5   1   1    13519.43    13817.40    142.60 o
  -4   1   1      218.10      215.90     13.46 o
  -3   1   1      237.83      217.24      9.86 o
  -2   1   1   230048.83   215848.16   2131.45 o
  -1   1   1      117.09       86.83      7.49 o
   0   1   1       11.72        8.14      2.57 o
   1   1   1     7773.15     8120.49     87.47 o
   2   1   1       76.03       69.66      6.08 o
   3   1   1       24.69       15.72      7.36 o
   4   1   1      341.50      314.67     14.39 o
   5   1   1        3.06        7.13      6.29 o
   6   1   1      828.37      958.01     27.10 o
   7   1   1     2557.16     2499.34     58.15 o
   8   1   1       43.69       83.65     16.07 o
   9   1   1       44.43       50.55     17.92 o
  10   1   1     3663.80     3562.18     94.90 o
  11   1   1        0.20      -20.92     20.92 o
  12   1   1       41.43      -85.43     85.43 o
  13   1   1     2630.75     2778.57    187.14 o
  14   1   1       32.95       52.89     73.23 o
 -13   2   1      188.64      142.39     73.23 o
 -12   2   1     1530.17     1700.47     92.01 o
 -11   2   1       13.54      -29.08     29.08 o
 -10   2   1        5.43      -18.47     22.67 o
  -9   2   1     3705.80     3620.54     83.97 o
  -8   2   1      123.17      124.73     20.48 o
  -7   2   1       22.81       30.24     12.40 o
  -6   2   1     9845.76     9712.98    113.44 o
  -5   2   1       10.31       -5.93      8.02 o
  -4   2   1      116.01      116.71      9.29 o
  -3   2   1     6753.14     6433.05     72.90 o
  -2   2   1        9.95        5.43      5.81 o
  -1   2   1       24.78       27.10      4.76 o
   0   2   1    14872.45    15598.15    207.89 o
   1   2   1      446.22      426.19     14.99 o
   2   2   1      932.28      864.78     20.34 o
   3   2   1    25335.96    25102.63    253.31 o
   4   2   1       11.84       19.53     10.52 o
   5   2   1      683.88      673.13     23.74 o
   6   2   1        5.88       37.34     11.51 o
   7   2   1        6.80        5.99     12.18 o
   8   2   1        2.73      -13.72     14.99 o
   9   2   1     3607.22     3708.83     74.66 o
  10   2   1       58.91       78.49     25.10 o
  11   2   1        1.56      -29.11     29.11 o
  12   2   1     3272.55     3425.73    157.35 o
  13   2   1       44.63       56.95     73.23 o
  14   2   1        2.01       -4.07     69.16 o
 -13   3   1       57.01       93.57     73.23 o
 -12   3   1      208.25      161.82     48.80 o
 -11   3   1        3.03      -27.47     28.15 o
 -10   3   1     4356.02     4475.98     99.66 o
  -9   3   1       27.57      -11.01     22.15 o
  -8   3   1      954.67      993.37     41.69 o
  -7   3   1     2145.53     2452.52     51.80 o
  -6   3   1       87.58      105.41     13.00 o
  -5   3   1       23.20       30.09      9.44 o
  -4   3   1    19301.30    20374.36    211.36 o
  -3   3   1      636.01      595.88     16.11 o
  -2   3   1      510.00      454.10     18.64 o
  -1   3   1    41538.95    42888.54    479.96 o
   0   3   1        0.59        0.00      5.39 o
   1   3   1     1700.10     1563.85     31.68 o
   2   3   1     4891.98     5762.94     65.60 o
   3   3   1     1931.83     1764.91     27.05 o
   4   3   1       55.76       29.04      8.18 o
   5   3   1     8163.30     9231.91    104.94 o
   6   3   1      380.12      366.54     19.06 o
   7   3   1      127.11      159.12     16.32 o
   8   3   1     1366.01     1383.36     52.92 o
   9   3   1      896.21      887.86     38.23 o
  10   3   1       14.27        4.27     20.88 o
  11   3   1    13049.30    12183.69    226.37 o
  12   3   1       20.90     -130.38    156.63 o
  13   3   1       22.69        0.00     65.09 o
  14   3   1     3311.33     3616.61    223.75 o
 -13   4   1       47.29      -93.57     93.57 o
 -12   4   1       31.45      -30.05     40.62 o
 -11   4   1     4749.53     5128.09    116.57 o
 -10   4   1       22.17        1.78     25.30 o
  -9   4   1      576.63      515.65     35.96 o
  -8   4   1    14931.78    14934.24    210.29 o
  -7   4   1       70.55       58.41     15.87 o
  -6   4   1      519.25      539.42     27.14 o
  -5   4   1     5670.46     5162.90     67.33 o
  -4   4   1       76.58       59.53      9.68 o
  -3   4   1       21.68       23.43      7.35 o
  -2   4   1     9275.19     8449.52    102.26 o
  -1   4   1       65.26       59.94      7.48 o
   0   4   1     2510.32     2422.06     38.97 o
   1   4   1     4991.85     4414.21     86.69 o
   2   4   1      608.82      602.85     21.79 o
   3   4   1      383.69      387.30     13.00 o
   4   4   1      614.19      587.36     17.42 o
   5   4   1      210.71      256.11     14.65 o
   6   4   1      565.68      630.98     29.98 o
   7   4   1       49.49       33.02     12.66 o
   8   4   1      726.08      758.49     30.69 o
   9   4   1     1363.06     1422.65     47.05 o
  10   4   1      152.16      134.02     30.94 o
  11   4   1      786.34      713.23    110.58 o
  12   4   1      366.06      280.57     73.26 o
  13   4   1      144.47      142.39     81.36 o
  14   4   1       44.39       12.20     73.23 o
 -13   5   1       10.51      -89.50     89.50 o
 -12   5   1      296.02      254.42    132.22 o
 -11   5   1       22.71       27.65     31.41 o
 -10   5   1       55.02       -8.07     26.64 o
  -9   5   1     6934.11     6974.83    121.59 o
  -8   5   1      136.37      192.66     26.68 o
  -7   5   1       69.73       78.33     17.15 o
  -6   5   1     2861.92     2983.56     60.16 o
  -5   5   1       73.75       54.15     11.30 o
  -4   5   1       11.57       15.30      9.09 o
  -3   5   1    73368.70    78373.98    774.15 o
  -2   5   1       55.80       55.35      8.18 o
  -1   5   1     2494.99     2486.16     42.08 o
   0   5   1      141.81      102.88      8.12 o
   1   5   1     1803.23     1822.91     30.79 o
   2   5   1      288.28      297.22     12.19 o
   3   5   1      204.60      266.82     15.57 o
   4   5   1     1299.23     1368.04     26.00 o
   5   5   1      710.56      895.53     23.86 o
   6   5   1    27787.26    30955.38    336.16 o
   7   5   1      380.21      347.49     19.51 o
   8   5   1      982.71     1047.09     35.97 o
   9   5   1      825.33      807.89     38.40 o
  10   5   1        2.00      -23.41     23.41 o
  11   5   1      496.15      399.92     54.48 o
  12   5   1      657.53      561.93    223.75 o
  13   5   1      109.41       44.75     73.23 o
  14   5   1      507.26      504.45    109.84 o
 -12   6   1      103.68      -85.43     89.50 o
 -11   6   1       89.50       85.95     55.78 o
 -10   6   1       49.59       -7.98     32.97 o
  -9   6   1       80.23       82.49     24.63 o
  -8   6   1       79.94       66.01     21.10 o
  -7   6   1    10087.64    10275.90    142.32 o
  -6   6   1      303.67      332.28     23.57 o
  -5   6   1      237.21      258.43     16.91 o
  -4   6   1     4295.63     3967.22     55.00 o
  -3   6   1      367.25      396.26     21.53 o
  -2   6   1      169.56      184.85     11.12 o
  -1   6   1    15844.10    14670.42    161.29 o
   0   6   1     1658.22     1623.83     36.68 o
   1   6   1       33.91       43.96      9.44 o
   2   6   1      126.68      100.37     13.90 o
   3   6   1      117.68      121.12     12.49 o
   4   6   1     1298.28     1489.76     28.10 o
   5   6   1     3399.98     3401.86     48.55 o
   6   6   1     1674.89     1781.16     34.30 o
   7   6   1     1363.02     1335.37     33.19 o
   8   6   1        9.16       43.27     27.98 o
   9   6   1      206.76      255.88     27.31 o
  10   6   1      767.66      671.79     49.32 o
  11   6   1      145.32      134.86     46.25 o
  12   6   1      207.65       77.30     65.09 o
  13   6   1      108.33      101.70     73.23 o
  14   6   1       92.97       61.02     77.30 o
 -12   7   1        2.48      -81.36     85.43 o
 -11   7   1       45.24       52.28     93.57 o
 -10   7   1       19.98       12.90     54.61 o
  -9   7   1      293.72      308.36     39.14 o
  -8   7   1       46.57       97.16     26.93 o
  -7   7   1      371.61      391.94     28.90 o
  -6   7   1        9.57       10.51     15.32 o
  -5   7   1      499.02      438.68     19.99 o
  -4   7   1       86.40       95.14     11.50 o
  -3   7   1      113.15      125.91     12.00 o
  -2   7   1     1722.90     1529.76     30.84 o
  -1   7   1        0.52       12.11      7.87 o
   0   7   1     1024.14     1021.69     22.97 o
   1   7   1    25784.80    25053.20    285.73 o
   2   7   1     3829.58     3958.01     61.41 o
   3   7   1      626.08      646.29     21.42 o
   4   7   1    28090.38    28493.21    322.73 o
   5   7   1     1754.90     1941.57     34.60 o
   6   7   1      946.89      876.80     24.19 o
   7   7   1     3292.44     3205.91     59.84 o
   8   7   1      630.07      733.20     32.98 o
   9   7   1      684.70      617.74     36.20 o
  10   7   1      250.19      198.22     35.43 o
  11   7   1      354.93      225.37     48.99 o
  12   7   1      207.34      203.41     77.30 o
  13   7   1       42.56      -24.41     69.16 o
  14   7   1      262.50      406.82    101.70 o
 -12   8   1       30.55      -40.68    105.77 o
 -11   8   1        2.14     -111.17    112.50 o
 -10   8   1        3.75      -20.37     33.52 o
  -9   8   1      462.94      400.94     45.76 o
  -8   8   1      161.33      164.79     30.40 o
  -7   8   1       23.74       22.25     22.10 o
  -6   8   1     5229.97     5121.35    120.68 o
  -5   8   1        0.69        4.83     13.04 o
  -4   8   1      115.16      119.46     14.07 o
  -3   8   1    10418.50     9925.32    128.07 o
  -2   8   1       25.90       23.21      9.12 o
  -1   8   1      297.62      299.55     19.79 o
   0   8   1     3832.95     3558.26     57.01 o
   1   8   1        9.84       19.62      9.56 o
   2   8   1      156.77      176.28     14.69 o
   3   8   1    60537.45    63819.80    707.57 o
   4   8   1      156.43      156.81     14.22 o
   5   8   1      623.00      549.35     19.99 o
   6   8   1     8523.01     8606.52    102.87 o
   7   8   1      401.10      408.93     25.98 o
   8   8   1     3694.65     3628.97     68.60 o
   9   8   1      473.90      549.07     40.59 o
  10   8   1      990.06      932.93     66.30 o
  11   8   1       74.39      -23.96     30.44 o
  12   8   1       27.47      -12.20     61.02 o
  13   8   1      425.94      386.48     97.64 o
  14   8   1      140.43      276.64     93.57 o
 -11   9   1      496.22      529.36     89.04 o
 -10   9   1      992.91     1224.15     88.45 o
  -9   9   1       69.87      106.15     35.38 o
  -8   9   1      218.83      224.26     37.09 o
  -7   9   1        8.01      -24.04     29.33 o
  -6   9   1      667.45      736.19     40.87 o
  -5   9   1        3.74      -16.36     16.36 o
  -4   9   1     4046.63     3922.50     81.71 o
  -3   9   1      249.37      260.81     16.54 o
  -2   9   1       12.14       -1.91      8.43 o
  -1   9   1    13061.03    13316.15    175.07 o
   0   9   1      254.36      255.67     15.24 o
   1   9   1     1186.60     1185.99     51.55 o
   2   9   1     8505.90     7528.34    107.16 o
   3   9   1      428.61      470.73     25.72 o
   4   9   1      935.64      949.92     31.05 o
   5   9   1    17371.03    16894.83    204.23 o
   6   9   1      191.42      220.53     20.55 o
   7   9   1       15.46       11.12     16.56 o
   8   9   1     7954.77     7662.52    114.60 o
   9   9   1       20.76       12.12     22.14 o
  10   9   1      457.53      357.76     35.42 o
  11   9   1        4.43      -15.35     63.10 o
  12   9   1      473.77      561.41     97.64 o
  13   9   1      176.39      170.86     77.30 o
 -11  10   1       41.65       50.60     91.53 o
 -10  10   1      402.53      400.17     85.43 o
  -9  10   1        2.35       27.28     43.43 o
  -8  10   1       38.98       35.04     29.71 o
  -7  10   1       52.12       38.47     27.68 o
  -6  10   1       28.07       43.81     22.89 o
  -5  10   1     1800.24     1785.89     55.96 o
  -4  10   1      243.28      229.34     25.18 o
  -3  10   1      287.75      324.19     26.71 o
  -2  10   1     6728.57     6643.42    105.88 o
  -1  10   1       80.94       94.99     11.24 o
   0  10   1       88.71       95.78     12.54 o
   1  10   1     1458.22     1363.49     37.81 o
   2  10   1       24.56       33.97     16.59 o
   3  10   1       11.92       29.26     12.71 o
   4  10   1     9700.22     9498.50    154.24 o
   5  10   1     1625.46     1561.37     42.05 o
   6  10   1      151.52      140.44     19.00 o
   7  10   1      251.44      267.40     23.92 o
   8  10   1     1875.82     2040.06     57.14 o
   9  10   1        8.59       30.02     29.72 o
  10  10   1      363.26      362.94     35.27 o
  11  10   1      102.48       61.15     44.52 o
  13  10   1      293.35      447.50    101.70 o
 -10  11   1      107.79       93.57     69.04 o
  -9  11   1       43.01       41.54     42.77 o
  -8  11   1        3.51       28.50     31.80 o
  -7  11   1      941.81      952.18     66.35 o
  -6  11   1     2948.51     2640.06     82.55 o
  -5  11   1      534.19      587.17     38.44 o
  -4  11   1      163.85      166.72     24.41 o
  -3  11   1     9986.03     9703.09    166.03 o
  -2  11   1     1309.90     1368.26     72.68 o
  -1  11   1       89.64       94.34     18.56 o
   0  11   1     3087.51     3053.01     56.01 o
   1  11   1      163.00      151.67     15.62 o
   2  11   1       22.45       14.60     12.32 o
   3  11   1     6517.34     6468.98     98.87 o
   4  11   1      236.60      248.77     25.10 o
   5  11   1        1.58       15.84     16.03 o
   6  11   1    12268.12    12108.43    170.73 o
   7  11   1      256.79      225.45     25.97 o
   8  11   1      229.98      266.35     27.97 o
   9  11   1     2784.79     2776.67     69.16 o
  10  11   1      626.25      610.30     41.49 o
  11  11   1      122.83       50.13     44.52 o
  12  11   1      154.49      199.34     81.36 o
  13  11   1     1371.71     1427.93    158.66 o
 -10  12   1      239.35      298.33     80.15 o
  -9  12   1       37.03       62.31     57.67 o
  -8  12   1      806.42      751.91     69.65 o
  -7  12   1      183.81      215.98     37.16 o
  -6  12   1     1547.92     1568.29     77.51 o
  -5  12   1      374.41      463.16     46.98 o
  -4  12   1     6238.88     6180.11    134.78 o
  -3  12   1       96.80       70.38     21.46 o
  -2  12   1      629.90      586.54     34.53 o
  -1  12   1    15761.83    15940.12    242.01 o
   0  12   1      496.98      481.91     34.01 o
   1  12   1      248.72      243.81     20.91 o
   2  12   1     2669.78     2601.02     59.12 o
   3  12   1      790.85      819.57     35.62 o
   4  12   1       18.48       11.11     24.93 o
   5  12   1     3824.61     3578.87     84.94 o
   6  12   1     4887.81     4763.36    105.07 o
   7  12   1     1273.05     1224.60     47.39 o
   8  12   1     2449.46     2379.64     66.41 o
   9  12   1     1002.70      979.58     47.53 o
  10  12   1     1066.51      921.23     54.86 o
  11  12   1     1148.12     1225.84    174.93 o
  12  12   1      679.87      569.55    101.70 o
  13  12   1      982.92      886.86    134.25 o
  -9  13   1      534.16      620.17    195.27 o
  -8  13   1      623.25      588.12     86.16 o
  -7  13   1     1335.74     1342.87    156.38 o
  -6  13   1      103.14      127.59     33.49 o
  -5  13   1       31.08       64.86     28.49 o
  -4  13   1      548.36      550.17     42.78 o
  -3  13   1      789.69      736.15     46.80 o
  -2  13   1      310.70      343.83     38.19 o
  -1  13   1     4018.99     4064.30     97.24 o
   0  13   1     2834.15     2808.32    113.92 o
   1  13   1     1047.39     1113.63     49.99 o
   2  13   1      870.74      825.43     35.74 o
   3  13   1      298.49      312.53     25.56 o
   4  13   1     3635.83     3668.71     96.21 o
   5  13   1       31.04        7.40     31.25 o
   6  13   1      157.82      154.33     31.07 o
   7  13   1     9065.66     8900.45    159.09 o
   8  13   1      306.85      339.94     31.27 o
   9  13   1      764.41      712.07     44.16 o
  10  13   1      441.09      490.75     44.55 o
  11  13   1      386.10      418.03    109.84 o
  12  13   1      242.01      305.11     93.57 o
  -9  14   1     1436.97     1647.66    176.97 o
  -8  14   1      563.03      593.88     90.31 o
  -7  14   1      374.01      368.07     72.97 o
  -6  14   1       43.68       59.25     40.74 o
  -5  14   1     1664.61     1643.11     71.24 o
  -4  14   1       17.19       -0.62     25.95 o
  -3  14   1     1627.80     1415.41     69.21 o
  -2  14   1      149.67      135.78     28.25 o
  -1  14   1       33.51       35.53     27.82 o
   0  14   1        9.41       13.05     24.60 o
   1  14   1      334.64      372.07     41.10 o
   2  14   1       13.37       -3.47     23.20 o
   3  14   1     4379.21     4492.04    130.23 o
   4  14   1      221.66      239.40     31.07 o
   5  14   1      785.54      698.14     61.80 o
   6  14   1     4323.83     4343.79    123.45 o
   7  14   1       83.03      148.52     33.30 o
   8  14   1      267.67      320.21     36.41 o
   9  14   1     5709.31     5724.65    166.68 o
  10  14   1       77.30      115.06     32.92 o
  11  14   1      274.48      414.95     89.50 o
  12  14   1      942.19      903.14    126.11 o
  -8  15   1        2.77       45.77     66.21 o
  -7  15   1     1220.60     1026.12    146.45 o
  -6  15   1      746.21      793.97    231.89 o
  -5  15   1       28.26       14.60     37.43 o
  -4  15   1       45.74       60.98     30.70 o
  -3  15   1      111.14      153.55     34.64 o
  -2  15   1      249.73      274.03     35.73 o
  -1  15   1      183.60      190.54     39.53 o
   0  15   1      877.44      819.26     67.71 o
   1  15   1     1984.58     2085.91     89.88 o
   2  15   1     2999.24     2766.25     95.08 o
   3  15   1       55.50       98.65     34.16 o
   4  15   1       65.31      106.62     34.16 o
   5  15   1     1087.02     1059.11     57.87 o
   6  15   1      573.61      505.39     57.53 o
   7  15   1       44.13       40.25     30.35 o
   8  15   1     2405.79     2471.11    110.72 o
   9  15   1       30.66       63.06     43.15 o
  10  15   1        4.23       15.52     34.39 o
  11  15   1     1603.93     1615.07    154.59 o
  12  15   1     1551.83     1586.59    162.73 o
  -7  16   1      154.38      211.55     76.24 o
  -6  16   1      483.39      734.00    278.67 o
  -5  16   1        4.60      -42.94     48.05 o
  -4  16   1      939.39      972.19     97.78 o
  -3  16   1      325.15      371.97     64.00 o
  -2  16   1      440.06      433.24     42.36 o
  -1  16   1      562.66      510.35     44.53 o
   0  16   1      513.93      515.12     57.89 o
   1  16   1      726.40      654.43     54.85 o
   2  16   1      757.11      819.40     65.98 o
   3  16   1       48.14       93.57     50.85 o
   4  16   1      579.02      565.24     57.67 o
   5  16   1        8.65       85.43     35.19 o
   6  16   1      252.10      191.17     67.13 o
   7  16   1     1646.36     1619.29     96.67 o
   8  16   1      100.41      133.82     89.50 o
   9  16   1      300.21      361.43     57.32 o
  10  16   1     1681.41     1491.19    128.15 o
  11  16   1      113.09       52.89     69.16 o
  -6  17   1      100.18      213.46     71.30 o
  -5  17   1      154.88       81.19    156.63 o
  -4  17   1      454.64      454.01     60.56 o
  -3  17   1      142.50      129.79     45.16 o
  -2  17   1     2493.87     2367.35    129.37 o
  -1  17   1       96.44      166.02     34.86 o
   0  17   1       80.69       93.61     68.09 o
   1  17   1      520.49      498.32     51.40 o
   2  17   1      305.05      369.62     51.78 o
   3  17   1     2065.06     1928.10     94.41 o
   4  17   1      847.65      833.08     70.08 o
   5  17   1      134.24      108.30     39.88 o
   6  17   1      302.54      386.48     85.43 o
   7  17   1       89.24       85.43     61.02 o
   8  17   1      322.91      338.21     58.50 o
   9  17   1      551.34      594.31     71.74 o
  10  17   1      387.56      426.43     65.98 o
  -5  18   1       49.13      -40.03    148.49 o
  -4  18   1     1113.74     1147.63    110.43 o
  -3  18   1      984.24     1127.06     83.97 o
  -2  18   1      228.92      143.60     45.35 o
  -1  18   1      348.73      342.07     53.63 o
   0  18   1     1626.02     1708.83    122.03 o
   1  18   1     3058.28     2965.71    191.20 o
   2  18   1      585.18      630.57    101.70 o
   3  18   1      690.90      630.57    101.70 o
   4  18   1      480.77      349.86     85.43 o
   5  18   1      193.42      179.00     73.23 o
   6  18   1       17.65       20.34     56.95 o
   7  18   1     1449.62     1497.09    146.45 o
   8  18   1       55.05       12.20     65.09 o
   9  18   1      104.91       36.61     65.09 o
  10  18   1       79.37      142.06     53.16 o
  -4  19   1       89.39       44.10    130.18 o
  -3  19   1       79.24       73.23    199.34 o
  -2  19   1      290.72      294.76     56.92 o
  -1  19   1      956.72     1036.70     81.53 o
   0  19   1     1903.85     1810.34    166.80 o
   1  19   1      396.42      358.00     89.50 o
   2  19   1     1106.21     1114.68    134.25 o
   3  19   1      208.29      256.30     85.43 o
   4  19   1       76.76       56.95     65.09 o
   5  19   1       13.04       65.09     69.16 o
   6  19   1       94.45       40.68     65.09 o
   7  19   1      141.37      215.61     81.36 o
   8  19   1      412.31      280.70     93.57 o
   9  19   1      274.64      325.45     93.57 o
  -3  20   1     1260.03     1202.57    215.61 o
  -2  20   1     1535.57     1477.00    126.83 o
  -1  20   1      127.64      171.27     56.67 o
   0  20   1      409.18      585.68    189.17 o
   1  20   1     1530.86     1594.73    162.73 o
   2  20   1     1970.60     1952.73    179.00 o
   3  20   1       18.02      101.70     77.30 o
   4  20   1       75.39       -8.14     61.02 o
   5  20   1     1855.93     2086.98    191.20 o
   6  20   1      136.27      162.73     81.36 o
   7  20   1       80.79       44.75     73.23 o
   8  20   1      833.74      935.68    134.25 o
  -1  21   1       79.18      138.32     81.36 o
   0  21   1      334.83      400.83     73.31 o
   1  21   1      279.01      223.75     85.43 o
   2  21   1       84.48       89.50     73.23 o
   3  21   1       32.98       40.68     65.09 o
   4  21   1      367.38      276.64     89.50 o
   5  21   1       81.81      101.70     81.36 o
   6  21   1      972.57     1472.68    166.80 o
  -4 -21   2      331.34      313.25     97.64 o
  -3 -21   2      367.49      309.18    101.70 o
  -2 -21   2      538.69      488.18    105.77 o
  -1 -21   2       64.55        8.14     73.23 o
  -7 -20   2      947.99      915.34    134.25 o
  -6 -20   2      128.23      170.86     85.43 o
  -5 -20   2      222.36      248.16     89.50 o
  -4 -20   2      533.58      496.32    109.84 o
  -3 -20   2     1353.40     1334.36    154.59 o
  -2 -20   2       30.08       28.48     65.09 o
  -1 -20   2       23.09      179.00     81.36 o
   0 -20   2      673.15      531.93     87.47 o
   1 -20   2       74.72       99.35     54.43 o
   2 -20   2        6.73       36.40     54.43 o
  -8 -19   2     1909.78     2017.82    187.14 o
  -7 -19   2       36.02      158.66     81.36 o
  -6 -19   2      953.69     1082.14    138.32 o
  -5 -19   2     1094.71     1110.61    138.32 o
  -4 -19   2     1965.22     2107.32    166.80 o
  -3 -19   2      345.49      174.93     77.30 o
  -2 -19   2      897.08      915.34    126.11 o
  -1 -19   2     1194.80     1110.61    138.32 o
   0 -19   2      345.07      355.24     67.19 o
   1 -19   2      970.36      967.87    113.91 o
   2 -19   2       28.77      -67.41     67.41 o
   3 -19   2      304.64      244.49     57.28 o
   4 -19   2       76.21       65.09     77.30 o
  -9 -18   2        8.12      -16.27     69.16 o
  -8 -18   2       62.65       93.57     73.23 o
  -7 -18   2     1211.75     1151.30    138.32 o
  -6 -18   2      450.94      370.20     89.50 o
  -5 -18   2     1161.54     1171.64    138.32 o
  -4 -18   2       10.27      -16.27     61.02 o
  -3 -18   2       28.78      -52.89     52.89 o
  -2 -18   2     1126.37      829.91    117.98 o
  -1 -18   2       67.36       16.27     61.02 o
   0 -18   2     1314.95     1078.07    130.18 o
   1 -18   2      971.64     1038.90     79.98 o
   2 -18   2      606.74      574.46     66.70 o
   3 -18   2       13.93      -17.38     39.78 o
   4 -18   2     1407.56     1357.85    121.99 o
   5 -18   2        7.99       72.94     48.56 o
 -10 -17   2      261.41      207.88    103.74 o
  -9 -17   2        2.44      -16.27     43.15 o
  -8 -17   2       16.73       61.02     69.16 o
  -7 -17   2      667.86      593.95    101.70 o
  -6 -17   2      812.50      874.66    117.98 o
  -5 -17   2       54.35       89.50     65.09 o
  -4 -17   2     1080.93     1142.13     70.73 o
  -3 -17   2      191.39      201.12     44.75 o
  -2 -17   2     1278.12     1179.58     73.75 o
  -1 -17   2      524.76      569.76     56.44 o
   0 -17   2       18.06     -102.13    113.91 o
   1 -17   2     1159.31     1119.94     78.27 o
   2 -17   2     1646.83     1727.06    106.89 o
   3 -17   2     1076.33     1189.70     82.97 o
   4 -17   2      292.12      336.34     56.56 o
   5 -17   2      354.10      286.40     54.84 o
   6 -17   2      247.39      276.41     87.31 o
 -11 -16   2      801.71      781.19     86.16 o
 -10 -16   2       59.32      120.69     42.28 o
  -9 -16   2     1512.92     1812.18     93.77 o
  -8 -16   2      607.21      577.90     79.33 o
  -7 -16   2      248.11      215.61     73.23 o
  -6 -16   2       80.39      175.96     61.02 o
  -5 -16   2       35.07       68.81     30.80 o
  -4 -16   2       51.39       53.26     30.10 o
  -3 -16   2     5092.14     4937.92    156.26 o
  -2 -16   2     2206.58     2035.19    103.74 o
  -1 -16   2      161.42      153.64     59.68 o
   0 -16   2      572.18      602.18     48.21 o
   1 -16   2      447.51      454.04     40.76 o
   2 -16   2      684.90      802.08     90.43 o
   3 -16   2      110.00       95.75     53.25 o
   4 -16   2      923.59     1010.62     77.30 o
   5 -16   2     1369.97     1496.34     93.03 o
   6 -16   2      487.58      481.10     91.80 o
   7 -16   2      136.66      196.63     72.30 o
 -11 -15   2      237.27      167.83     50.20 o
 -10 -15   2      614.14      672.34     53.63 o
  -9 -15   2       25.29       39.66     33.61 o
  -8 -15   2      102.85       92.79     34.72 o
  -7 -15   2      240.59      339.89     34.68 o
  -6 -15   2        8.00       35.20     67.13 o
  -5 -15   2     3242.09     2958.76    109.38 o
  -4 -15   2     1420.66     1521.38     85.43 o
  -3 -15   2      345.09      372.35     42.87 o
  -2 -15   2      971.63      949.21     71.19 o
  -1 -15   2     1493.07     1322.30     61.64 o
   0 -15   2      461.10      568.53     52.50 o
   1 -15   2     2608.92     2536.85     78.19 o
   2 -15   2      471.37      481.87     44.10 o
   3 -15   2      206.51      138.21     34.64 o
   4 -15   2     1959.72     2011.09     94.60 o
   5 -15   2       50.94       56.02     38.97 o
   6 -15   2      486.84      544.43     80.38 o
   7 -15   2      380.06      377.83    120.70 o
   8 -15   2      103.64       79.15     91.53 o
 -12 -14   2      822.32      768.16    122.05 o
 -11 -14   2       34.59       40.31     48.15 o
 -10 -14   2       73.36      111.66     34.04 o
  -9 -14   2     1107.88     1257.31     65.44 o
  -8 -14   2     1476.38     1531.04     58.21 o
  -7 -14   2      372.05      406.36     36.61 o
  -6 -14   2      754.37      828.36     54.46 o
  -5 -14   2      173.71      114.89     27.58 o
  -4 -14   2     1349.46     1418.85     73.75 o
  -3 -14   2       79.55      117.57     29.29 o
  -2 -14   2     4962.90     4755.98    182.25 o
  -1 -14   2     2731.18     2642.22     83.82 o
   0 -14   2       73.16       22.02     34.12 o
   1 -14   2      853.44      869.82     53.06 o
   2 -14   2       64.44       69.41     28.77 o
   3 -14   2      424.81      472.73     39.91 o
   4 -14   2      651.55      564.32     47.56 o
   5 -14   2      265.72      269.68     47.60 o
   6 -14   2      648.87      711.99     66.99 o
   7 -14   2      460.65      469.38     62.69 o
   8 -14   2      311.15      433.49     59.76 o
 -12 -13   2       43.10       56.05     51.54 o
 -11 -13   2       85.89       20.10     33.02 o
 -10 -13   2     2606.41     2543.87     83.85 o
  -9 -13   2      338.80      333.56     44.63 o
  -8 -13   2      349.44      349.81     43.07 o
  -7 -13   2      449.86      477.25     34.44 o
  -6 -13   2     3235.85     3253.52     83.34 o
  -5 -13   2      269.91      252.53     32.21 o
  -4 -13   2     4177.85     4218.65    102.68 o
  -3 -13   2     2088.34     2058.60     82.09 o
  -2 -13   2      146.57      150.40     27.32 o
  -1 -13   2      478.96      424.60     38.96 o
   0 -13   2      203.25      225.97     30.03 o
   1 -13   2     1496.89     1430.23     60.79 o
   2 -13   2     5712.30     5652.24    123.78 o
   3 -13   2      387.94      415.29     37.97 o
   4 -13   2      466.58      491.40     46.98 o
   5 -13   2      714.96      778.30     51.26 o
   6 -13   2      405.40      452.08     54.77 o
   7 -13   2      269.70      272.46     50.75 o
   8 -13   2     2566.19     2779.93    251.55 o
   9 -13   2       22.99       91.94     55.23 o
 -12 -12   2       12.59       64.18     49.65 o
 -11 -12   2     4390.65     4236.41    113.31 o
 -10 -12   2      105.53      142.76     34.04 o
  -9 -12   2       38.09       59.68     25.92 o
  -8 -12   2     1245.89     1211.25     50.09 o
  -7 -12   2     1574.17     1521.78     54.73 o
  -6 -12   2      153.92      164.98     23.69 o
  -5 -12   2     4360.27     4258.22    112.79 o
  -4 -12   2      508.69      507.53     32.74 o
  -3 -12   2      617.95      621.77     38.17 o
  -2 -12   2      199.72      190.62     27.09 o
  -1 -12   2     1685.03     1682.17     97.33 o
   0 -12   2    11142.70    10928.29    377.11 o
   1 -12   2     3798.01     3653.47    100.26 o
   2 -12   2     3610.21     3631.47     89.48 o
   3 -12   2      587.99      599.60     40.97 o
   4 -12   2     1621.01     1550.84     61.51 o
   5 -12   2      677.80      634.15     45.88 o
   6 -12   2      426.75      402.18     41.77 o
   7 -12   2     6577.41     6296.50    200.16 o
   8 -12   2      321.22      393.54     56.27 o
   9 -12   2      250.35      169.91     71.18 o
  10 -12   2     1223.70     1385.27    166.38 o
 -13 -11   2       48.25       -4.07     69.16 o
 -12 -11   2     1758.26     1873.61     95.50 o
 -11 -11   2      298.59      366.50     43.70 o
 -10 -11   2      187.42      170.85     32.88 o
  -9 -11   2     2125.98     2144.72     65.00 o
  -8 -11   2        0.16       -8.21     20.44 o
  -7 -11   2      236.53      268.88     28.72 o
  -6 -11   2     2946.55     2851.96     67.52 o
  -5 -11   2     3666.34     3589.32     74.60 o
  -4 -11   2      224.00      203.00     20.88 o
  -3 -11   2     3034.89     3175.08     57.87 o
  -2 -11   2      651.62      643.53     24.78 o
  -1 -11   2      817.70      879.38     32.78 o
   0 -11   2      988.12     1138.61     37.16 o
   1 -11   2      749.74      772.79     38.84 o
   2 -11   2     1887.42     1856.43     47.43 o
   3 -11   2     3111.16     3009.40     79.24 o
   4 -11   2       14.48       20.11     22.24 o
   5 -11   2     2485.19     2594.46     96.00 o
   6 -11   2     2228.89     2295.81     76.40 o
   7 -11   2      969.71      986.30     62.24 o
   8 -11   2      901.36      928.89     71.85 o
   9 -11   2     2383.34     2564.28    111.42 o
  10 -11   2      278.18      256.85     59.76 o
 -13 -10   2      958.04     1053.66    134.25 o
 -12 -10   2        8.32      -40.95     40.95 o
 -11 -10   2        2.46       -2.76     29.35 o
 -10 -10   2     5492.05     5402.74    111.82 o
  -9 -10   2      327.15      391.35     54.59 o
  -8 -10   2     1359.78     1435.42     51.83 o
  -7 -10   2     9735.47     9248.42    142.88 o
  -6 -10   2     1440.29     1441.85     50.14 o
  -5 -10   2        5.48       11.71     14.04 o
  -4 -10   2     8397.56     8143.07    109.84 o
  -3 -10   2      164.66      150.19     18.25 o
  -2 -10   2     5057.60     5070.83     77.87 o
  -1 -10   2       29.48       33.64     11.83 o
   0 -10   2     1455.26     1543.75     59.89 o
   1 -10   2       44.26       62.30     14.07 o
   2 -10   2     3188.50     3202.09     62.15 o
   3 -10   2      229.05      258.75     24.22 o
   4 -10   2      844.02      782.65     39.36 o
   5 -10   2      871.21      963.86     50.39 o
   6 -10   2      651.55      662.63     44.95 o
   7 -10   2       92.94      109.02     29.71 o
   8 -10   2     1064.38     1116.68     63.17 o
   9 -10   2      530.12      588.51     66.49 o
  10 -10   2       85.45      111.70     54.14 o
  11 -10   2      972.23     1170.79    123.29 o
 -13  -9   2      709.36      895.00    126.11 o
 -12  -9   2      118.45      127.62     42.47 o
 -11  -9   2     2388.82     2307.59     79.29 o
 -10  -9   2      267.17      265.13     33.37 o
  -9  -9   2      339.57      305.93     33.15 o
  -8  -9   2      302.89      257.26     46.39 o
  -7  -9   2     2661.33     2507.40     61.19 o
  -6  -9   2       23.34       30.40     16.02 o
  -5  -9   2     4365.22     4400.18     69.52 o
  -4  -9   2       20.22       26.46     11.68 o
  -3  -9   2      557.94      569.21     21.35 o
  -2  -9   2     3806.45     3951.00     72.96 o
  -1  -9   2        2.89       16.77      9.12 o
   0  -9   2     3681.74     3701.43     76.14 o
   1  -9   2      593.46      731.93     28.88 o
   2  -9   2      523.57      516.21     23.18 o
   3  -9   2     1293.76     1226.80     36.41 o
   4  -9   2      224.24      217.04     23.37 o
   5  -9   2      625.06      598.09     35.88 o
   6  -9   2      651.89      617.75     42.90 o
   7  -9   2     2184.74     2062.69     81.00 o
   8  -9   2      317.70      399.23     42.16 o
   9  -9   2      109.13      116.35     43.80 o
  10  -9   2      233.99      330.91     57.71 o
  11  -9   2        1.18      -16.89     63.21 o
 -13  -8   2      405.48      419.02     97.64 o
 -12  -8   2      530.35      682.46     62.60 o
 -11  -8   2      637.96      566.90     47.38 o
 -10  -8   2      240.78      217.99     32.89 o
  -9  -8   2    11310.05    10387.35    196.11 o
  -8  -8   2       17.15        7.79     21.88 o
  -7  -8   2      118.70      137.84     20.61 o
  -6  -8   2     9129.56     8545.49    116.06 o
  -5  -8   2      562.53      647.30     25.48 o
  -4  -8   2        1.80       -1.59     10.32 o
  -3  -8   2     5970.62     5507.48     76.33 o
  -2  -8   2     1625.13     1723.43     32.44 o
  -1  -8   2     1492.83     1449.20     30.11 o
   0  -8   2      626.37      580.07     23.23 o
   1  -8   2      673.27      725.69     28.73 o
   2  -8   2      251.20      236.47     15.86 o
   3  -8   2     2505.04     2388.39     50.42 o
   4  -8   2      245.92      243.19     22.79 o
   5  -8   2      722.18      647.34     43.07 o
   6  -8   2      572.86      603.25     36.80 o
   7  -8   2      156.64      165.19     29.74 o
   8  -8   2       33.75       32.48     28.20 o
   9  -8   2     1160.68     1158.76     64.85 o
  10  -8   2      101.08      189.89     56.88 o
  11  -8   2      747.39      715.18     99.58 o
 -13  -7   2      500.38      488.18    101.70 o
 -12  -7   2      250.16      245.95     63.06 o
 -11  -7   2       12.14      -30.89     30.89 o
 -10  -7   2     7217.60     6879.41    144.87 o
  -9  -7   2        1.95      -21.53     25.01 o
  -8  -7   2      524.87      500.11     48.44 o
  -7  -7   2     6041.28     6230.10     95.74 o
  -6  -7   2       71.81       71.72     14.40 o
  -5  -7   2        6.26       20.12     11.64 o
  -4  -7   2    33948.94    34665.13    389.12 o
  -3  -7   2        3.20        4.84      8.49 o
  -2  -7   2      415.97      420.50     15.33 o
  -1  -7   2    52418.86    56039.88    668.37 o
   0  -7   2      590.68      644.42     22.62 o
   1  -7   2     2662.78     2755.97     53.29 o
   2  -7   2      273.60      286.74     17.71 o
   3  -7   2       22.80       26.42     11.24 o
   4  -7   2      540.16      500.92     20.68 o
   5  -7   2     5166.54     5067.57     83.77 o
   6  -7   2     1313.28     1279.92     46.91 o
   7  -7   2       11.26      -19.01     19.01 o
   8  -7   2     1235.42     1184.49     68.70 o
   9  -7   2        4.18       -1.09     29.20 o
  10  -7   2      693.30      731.06     61.66 o
  11  -7   2       28.76      -52.79     57.67 o
  12  -7   2       88.73     -106.62    162.73 o
 -14  -6   2        1.58       36.61     81.36 o
 -13  -6   2       41.84       16.27     65.09 o
 -12  -6   2      374.13      412.67     67.19 o
 -11  -6   2      110.45       65.23     36.18 o
 -10  -6   2      208.52      243.46     39.65 o
  -9  -6   2       16.60       -8.06     27.01 o
  -8  -6   2    13749.63    13431.53    190.35 o
  -7  -6   2     1203.39     1229.53     41.33 o
  -6  -6   2      450.34      461.46     24.17 o
  -5  -6   2    22858.66    23375.72    269.94 o
  -4  -6   2      521.63      538.80     20.83 o
  -3  -6   2       32.65       26.08      9.47 o
  -2  -6   2       63.29      102.78      9.03 o
  -1  -6   2       83.54       82.63      8.20 o
   0  -6   2      690.56      741.08     21.90 o
   1  -6   2     6101.53     5732.16     90.06 o
   2  -6   2       59.92       48.07      9.47 o
   3  -6   2      870.64      867.33     21.72 o
   4  -6   2       25.91       97.57     10.58 o
   5  -6   2      569.22      641.31     23.53 o
   6  -6   2      552.43      575.23     28.26 o
   7  -6   2      917.57     1054.89     39.70 o
   8  -6   2       61.98       39.40     20.47 o
   9  -6   2     1044.23     1094.57     97.47 o
  10  -6   2       20.18        2.10     35.82 o
  11  -6   2        4.15      -73.23     73.23 o
  12  -6   2      119.20       81.36     93.57 o
 -14  -5   2       54.88       69.16     77.30 o
 -13  -5   2        5.89       52.89     73.23 o
 -12  -5   2      574.97      723.12     80.39 o
 -11  -5   2       17.39       -2.90     45.21 o
 -10  -5   2     1186.88     1147.38     60.27 o
  -9  -5   2     2259.66     2295.20    154.22 o
  -8  -5   2      993.35     1022.60     46.01 o
  -7  -5   2      414.66      382.01     23.41 o
  -6  -5   2    22342.04    20669.33    231.35 o
  -5  -5   2      152.55      154.56     15.07 o
  -4  -5   2       14.71       19.84     10.18 o
  -3  -5   2    23319.00    23555.38    265.58 o
  -2  -5   2       75.48       76.95      8.00 o
  -1  -5   2       14.52       13.01      7.00 o
   0  -5   2     3490.41     3226.99     48.35 o
   1  -5   2       33.66       28.01      7.81 o
   2  -5   2     1693.14     1751.30     33.16 o
   3  -5   2    19283.98    19218.46    200.30 o
   4  -5   2      319.66      345.00     15.31 o
   5  -5   2      306.23      316.40     17.23 o
   6  -5   2     2902.85     2974.08     55.48 o
   7  -5   2      379.85      393.03     26.82 o
   8  -5   2      691.36      712.11     40.66 o
   9  -5   2      463.73      528.54     34.80 o
  10  -5   2      154.79      124.01     43.45 o
  11  -5   2        1.09      -71.71     75.26 o
  12  -5   2       35.06      -48.82     77.30 o
 -14  -4   2      213.58      122.05     85.43 o
 -13  -4   2      393.91      602.09    109.84 o
 -12  -4   2       15.96      -53.65     75.26 o
 -11  -4   2       22.21      -25.44     43.75 o
 -10  -4   2     2924.29     2751.46     84.03 o
  -9  -4   2      441.94      388.83     33.62 o
  -8  -4   2      256.89      281.14     22.33 o
  -7  -4   2     3353.84     3071.86     51.91 o
  -6  -4   2     2649.12     2702.70     45.78 o
  -5  -4   2        2.19        2.08      9.10 o
  -4  -4   2    73793.90    79976.89    940.70 o
  -3  -4   2     1339.70     1358.61     31.09 o
  -2  -4   2       36.73       45.68      6.18 o
  -1  -4   2    33281.60    33030.39    321.26 o
   0  -4   2      266.52      261.03     12.74 o
   1  -4   2       33.53       31.38      7.08 o
   2  -4   2     7995.06     7637.93     91.25 o
   3  -4   2       59.36       67.75      8.17 o
   4  -4   2       76.22       97.23     10.64 o
   5  -4   2     5725.50     6016.04     80.43 o
   6  -4   2       48.68       43.42     12.50 o
   7  -4   2      156.36      135.81     19.82 o
   8  -4   2     1324.07     1260.02     51.85 o
   9  -4   2      378.17      367.03     31.30 o
  10  -4   2     1192.07     1240.72     53.64 o
  11  -4   2      943.46      967.47     67.14 o
  12  -4   2        0.61      -40.68     73.23 o
  13  -4   2       28.07       -8.14     81.36 o
 -14  -3   2        8.37       24.41     77.30 o
 -13  -3   2      320.30      337.66     89.50 o
 -12  -3   2        2.55      -45.85     45.85 o
 -11  -3   2     2020.88     1851.27    136.10 o
 -10  -3   2     1061.66      931.16     66.10 o
  -9  -3   2      128.56      139.18     32.46 o
  -8  -3   2     6691.25     6848.86    108.94 o
  -7  -3   2       16.16        2.61     12.17 o
  -6  -3   2     1728.82     1972.89     40.44 o
  -5  -3   2     4134.37     3726.33     57.11 o
  -4  -3   2       87.52       94.40     10.00 o
  -3  -3   2      963.81      993.79     31.44 o
  -2  -3   2     2109.62     2626.40     41.14 o
  -1  -3   2      184.83      180.15      8.61 o
   0  -3   2      115.91      102.81      6.69 o
   1  -3   2     2256.13     2223.86     30.51 o
   2  -3   2      201.95      207.23      8.64 o
   3  -3   2       78.05       89.81      8.12 o
   4  -3   2     7674.64     7001.20     82.41 o
   5  -3   2       65.32       64.71     10.61 o
   6  -3   2      211.24      220.87     15.61 o
   7  -3   2     5855.10     5656.12     82.16 o
   8  -3   2       20.08        4.94     16.83 o
   9  -3   2      801.32      784.48     37.53 o
  10  -3   2        5.08      -19.03     23.66 o
  11  -3   2       77.19        9.62     33.43 o
  12  -3   2       61.22      123.85     50.83 o
  13  -3   2      729.38      646.84    130.18 o
 -14  -2   2       56.43      101.70     81.36 o
 -13  -2   2      107.16       65.09     73.23 o
 -12  -2   2      767.23      724.49    146.45 o
 -11  -2   2        1.46       -9.18     41.95 o
 -10  -2   2       25.43       34.72     36.92 o
  -9  -2   2     2191.13     2578.19     70.28 o
  -8  -2   2       83.76      107.18     19.54 o
  -7  -2   2       65.47       60.78     13.78 o
  -6  -2   2      477.53      370.81     19.42 o
  -5  -2   2     2574.81     2830.61     47.98 o
  -4  -2   2      301.37      294.63     15.98 o
  -3  -2   2     9642.75     9156.01    109.92 o
  -2  -2   2      159.93      154.47      7.98 o
  -1  -2   2       28.75       34.41      3.38 o
   0  -2   2    32111.11    31556.12    305.30 o
   1  -2   2       63.16       49.98      4.48 o
   2  -2   2      366.29      345.08     11.39 o
   3  -2   2    22787.68    22644.93    219.82 o
   4  -2   2       69.96       80.59      8.89 o
   5  -2   2        0.14       13.49      8.68 o
   6  -2   2     6778.85     6992.36     87.44 o
   7  -2   2      120.13      133.41     15.53 o
   8  -2   2      480.70      502.01     26.79 o
   9  -2   2      514.87      515.31     31.47 o
  10  -2   2       65.27       81.05     27.17 o
  11  -2   2       36.61       18.86     30.49 o
  12  -2   2     2103.05     2123.25     97.73 o
  13  -2   2        0.05       12.20     69.16 o
 -14  -1   2        1.35       40.68     77.30 o
 -13  -1   2      682.38      573.61    105.77 o
 -12  -1   2       60.24        8.72     61.02 o
 -11  -1   2        1.97      -32.25     49.79 o
 -10  -1   2      641.59      570.05     52.85 o
  -9  -1   2       14.15       28.24     22.19 o
  -8  -1   2      383.90      404.84     25.84 o
  -7  -1   2    10503.65    11604.22    141.77 o
  -6  -1   2      286.95      324.78     17.32 o
  -5  -1   2        7.93       10.97     10.19 o
  -4  -1   2    18074.47    18778.06    204.74 o
  -3  -1   2     1098.35     1024.62     20.76 o
  -2  -1   2      623.56      599.52     14.65 o
  -1  -1   2    99110.36    92333.26   1007.38 o
   0  -1   2       27.01       36.45      3.55 o
   1  -1   2       37.91       26.53      3.26 o
   2  -1   2     2280.81     2724.78     36.15 o
   3  -1   2       44.30       60.46      7.53 o
   4  -1   2       48.95       40.94      7.93 o
   5  -1   2    33150.41    33865.80    347.20 o
   6  -1   2       35.11       35.17     11.53 o
   7  -1   2       43.14       29.91     12.90 o
   8  -1   2     5528.69     5602.43     84.62 o
   9  -1   2       33.65       24.37     19.59 o
  10  -1   2      100.79      121.95     27.86 o
  11  -1   2       57.51       11.23     31.28 o
  12  -1   2      202.94      180.58     41.70 o
  13  -1   2        2.35       93.57     73.23 o
 -13   0   2       15.71       44.75     69.16 o
 -12   0   2       10.37       18.25     51.78 o
 -11   0   2     5527.92     5492.98    328.68 o
 -10   0   2        3.62      -18.79     18.79 o
  -9   0   2       29.21       35.91     31.40 o
  -8   0   2    13213.66    13560.15    226.51 o
  -7   0   2       35.05       30.74     11.88 o
  -6   0   2       63.06       55.72     10.69 o
  -5   0   2     1632.13     1502.38     31.64 o
  -4   0   2      347.54      339.97     14.05 o
  -3   0   2       26.77       23.62      6.20 o
  -2   0   2    22360.83    22030.22    220.13 o
  -1   0   2        2.39        0.00      3.21 o
   0   0   2       19.15       12.20      5.75 o
   1   0   2    16484.29    18013.84    181.58 o
   2   0   2      375.33      337.55     11.11 o
   3   0   2        2.42        2.57      5.92 o
   4   0   2     2972.82     3871.99     49.90 o
   5   0   2      242.23      238.35     13.20 o
   6   0   2        6.75       16.62      9.85 o
   7   0   2    10305.54    10391.64    138.05 o
   8   0   2        1.45        2.63     15.51 o
   9   0   2      310.90      338.72     27.55 o
  10   0   2       26.88      -12.95     22.67 o
  11   0   2      346.18      297.34     40.73 o
  12   0   2        1.59      -37.23     37.23 o
  13   0   2     1763.81     1863.23    166.80 o
 -13   1   2       77.93       97.64     77.30 o
 -12   1   2     4018.52     4411.39    164.94 o
 -11   1   2        1.96      -33.33     33.33 o
 -10   1   2       57.29       60.06     27.11 o
  -9   1   2     7912.52     8158.84    143.11 o
  -8   1   2      442.96      445.45     27.35 o
  -7   1   2      110.31       92.67     16.06 o
  -6   1   2      262.32      299.19     17.30 o
  -5   1   2      319.85      298.55     14.85 o
  -4   1   2       97.38      120.78      9.18 o
  -3   1   2     4568.01     4553.25     50.97 o
  -2   1   2      387.14      347.82      9.83 o
  -1   1   2        0.14        1.74      3.23 o
   0   1   2    26322.00    25525.06    251.70 o
   1   1   2       21.29       18.33      2.98 o
   2   1   2     1784.74     1587.78     24.87 o
   3   1   2    12425.62    11566.57    122.83 o
   4   1   2      410.64      436.89     14.78 o
   5   1   2      525.02      548.63     18.25 o
   6   1   2    14987.09    15865.85    173.09 o
   7   1   2        2.50        9.25     12.85 o
   8   1   2        1.20       12.98     15.92 o
   9   1   2    19759.69    20224.78    273.72 o
  10   1   2       73.42       47.90     25.75 o
  11   1   2      272.68      260.20     38.49 o
  12   1   2      114.37       59.33    139.44 o
  13   1   2       83.35       93.57     77.30 o
  14   1   2       17.56      -16.27     73.23 o
 -13   2   2     1394.13     1244.86    138.32 o
 -12   2   2       15.26        1.88     41.28 o
 -11   2   2       12.28      -19.02     34.19 o
 -10   2   2       45.32       63.30     28.07 o
  -9   2   2      118.20       99.53     25.79 o
  -8   2   2        0.31        5.13     18.85 o
  -7   2   2      723.96      702.30     28.23 o
  -6   2   2      705.98      698.54     22.29 o
  -5   2   2      340.92      345.47     16.89 o
  -4   2   2    10646.45    10625.82    123.42 o
  -3   2   2      127.00       88.63      7.83 o
  -2   2   2     1478.07     1406.86     33.90 o
  -1   2   2     4827.21     5070.31     57.23 o
   0   2   2        0.03       11.10      4.85 o
   1   2   2      845.24      771.21     23.86 o
   2   2   2    48731.48    48744.93    632.38 o
   3   2   2      230.75      236.60     10.13 o
   4   2   2       34.31       27.48      8.31 o
   5   2   2      105.24      173.88     13.10 o
   6   2   2      545.83      617.92     22.23 o
   7   2   2      981.78     1106.38     31.32 o
   8   2   2     5603.28     5313.17    113.66 o
   9   2   2      477.52      509.54     31.23 o
  10   2   2       28.61       33.51     24.45 o
  11   2   2     2247.12     2147.95     91.41 o
  12   2   2      390.94      250.50    105.88 o
  13   2   2       90.77      105.77     69.16 o
  14   2   2      720.55      927.55    134.25 o
 -13   3   2       62.44      -16.27     69.16 o
 -12   3   2       44.05       63.24     45.30 o
 -11   3   2     3079.12     3141.02     98.16 o
 -10   3   2       99.11      118.86     30.63 o
  -9   3   2       10.73      -20.24     21.82 o
  -8   3   2       47.15       78.98     21.95 o
  -7   3   2       67.03       86.27     17.31 o
  -6   3   2      355.89      383.36     19.94 o
  -5   3   2      237.51      214.52     13.41 o
  -4   3   2       58.34       40.00      8.81 o
  -3   3   2      198.89      191.43     10.42 o
  -2   3   2    98394.05    96582.17   1053.52 o
  -1   3   2      104.44       97.28      6.55 o
   0   3   2     1370.55     1275.14     21.47 o
   1   3   2   131202.56   120003.72   2018.17 o
   2   3   2      251.08      233.13     15.55 o
   3   3   2        0.90       -6.96      9.90 o
   4   3   2    10186.50     9885.34    103.49 o
   5   3   2      531.04      559.35     18.34 o
   6   3   2      130.17      107.40     12.39 o
   7   3   2    10475.46    10770.46    125.78 o
   8   3   2      245.47      268.14     20.58 o
   9   3   2       54.64       29.03     18.15 o
  10   3   2     3647.29     3543.96     84.00 o
  11   3   2      399.38      383.98     52.41 o
  12   3   2      196.53      120.91    185.10 o
  13   3   2     1196.86     1525.57    154.59 o
  14   3   2       92.33      166.80     85.43 o
 -12   4   2     6117.80     6196.29    171.06 o
 -11   4   2       24.67       19.58     38.32 o
 -10   4   2      306.34      320.14     37.01 o
  -9   4   2       72.47      107.84     34.78 o
  -8   4   2      338.90      396.30     36.69 o
  -7   4   2      255.67      249.41     21.45 o
  -6   4   2      323.29      450.70     21.34 o
  -5   4   2      152.29      160.63     13.02 o
  -4   4   2      189.20      192.12     12.36 o
  -3   4   2    31516.40    34694.04    401.76 o
  -2   4   2      277.23      295.76     18.34 o
  -1   4   2     4004.84     3994.81     49.99 o
   0   4   2   145443.53   139819.28   1791.99 o
   1   4   2      215.54      167.91     10.81 o
   2   4   2      995.24      999.48     29.26 o
   3   4   2    10746.13    10249.68    123.02 o
   4   4   2      263.08      242.68     12.85 o
   5   4   2     2636.60     2695.91     42.81 o
   6   4   2     6259.25     5871.71     78.24 o
   7   4   2       72.43       81.31     14.00 o
   8   4   2        8.25        8.40     14.41 o
   9   4   2    22185.52    21725.01    267.52 o
  10   4   2      118.67      141.86     27.74 o
  11   4   2        2.79      -35.10     35.10 o
  12   4   2     1546.99     1732.13    258.33 o
  13   4   2       18.94       61.02     69.16 o
  14   4   2      168.93      296.98     93.57 o
 -13   5   2      327.09      394.61    126.11 o
 -12   5   2       15.94      -12.11     64.68 o
 -11   5   2       28.23       -3.94     30.64 o
 -10   5   2    11802.27    12010.82    201.71 o
  -9   5   2      745.61      736.80     41.42 o
  -8   5   2      224.78      229.47     26.08 o
  -7   5   2     5877.90     5989.43     93.13 o
  -6   5   2      528.72      544.09     25.43 o
  -5   5   2      167.25      168.15     13.54 o
  -4   5   2     7355.72     8318.31     96.78 o
  -3   5   2      254.97      312.24     14.97 o
  -2   5   2     3303.50     3262.82     42.94 o
  -1   5   2    63345.15    62272.93    686.68 o
   0   5   2       88.51       93.60      9.49 o
   1   5   2       55.59       43.19     11.30 o
   2   5   2    29225.07    28331.76    319.38 o
   3   5   2      341.35      333.64     13.99 o
   4   5   2     1426.27     1431.00     25.86 o
   5   5   2     1787.89     1255.01     26.46 o
   6   5   2     3676.04     4072.68     60.27 o
   7   5   2      110.99      139.18     15.77 o
   8   5   2    13282.75    13709.54    176.52 o
   9   5   2      852.46      737.08     44.46 o
  10   5   2       60.53       41.32     24.42 o
  11   5   2     1015.63      875.10     91.70 o
  12   5   2      124.76      136.38    160.69 o
  13   5   2       95.22       36.61     69.16 o
  14   5   2      432.26      382.41    105.77 o
 -12   6   2        0.09      -16.45     65.98 o
 -11   6   2     3532.63     3460.06    110.60 o
 -10   6   2       13.21      -26.14     26.14 o
  -9   6   2       15.43       49.08     24.18 o
  -8   6   2     3004.32     3264.05     72.74 o
  -7   6   2       70.89       72.89     19.35 o
  -6   6   2       45.67       27.21     14.91 o
  -5   6   2    10575.01    11898.46    143.76 o
  -4   6   2       74.59       86.69     11.52 o
  -3   6   2       17.20       38.88      8.94 o
  -2   6   2      258.86      195.24     19.93 o
  -1   6   2     1935.05     1841.80     48.63 o
   0   6   2      723.43      755.00     20.36 o
   1   6   2      958.93     1158.92     28.43 o
   2   6   2      169.80      161.23     12.63 o
   3   6   2      658.03      610.11     23.83 o
   4   6   2      511.48      435.84     18.07 o
   5   6   2      160.85      173.59     12.46 o
   6   6   2      332.05      305.71     16.44 o
   7   6   2     6451.96     6315.44     86.72 o
   8   6   2        0.75       -8.68     14.06 o
   9   6   2        4.42       -2.05     19.41 o
  10   6   2     4173.36     4004.05     89.36 o
  11   6   2      187.93      118.58     57.84 o
  12   6   2      185.34      133.33    156.63 o
  13   6   2     1469.46     1505.23    154.59 o
  14   6   2      208.89      244.09     89.50 o
 -12   7   2     2360.29     2706.09    150.84 o
 -11   7   2       12.36       -8.83     58.92 o
 -10   7   2      236.10      192.34     41.18 o
  -9   7   2    11658.18    11605.20    202.59 o
  -8   7   2      229.25      211.11     26.58 o
  -7   7   2       16.46       33.51     18.92 o
  -6   7   2     2777.13     2670.26     54.42 o
  -5   7   2      206.64      239.12     17.62 o
  -4   7   2     1382.77     1416.42     30.18 o
  -3   7   2     4012.26     4881.01     70.78 o
  -2   7   2       15.94        4.07      7.57 o
  -1   7   2     1487.59     1554.97     33.83 o
   0   7   2     9960.06    10393.28    164.37 o
   1   7   2      636.37      626.05     19.79 o
   2   7   2     5313.54     5316.46     83.08 o
   3   7   2    20640.35    22659.41    261.19 o
   4   7   2     3156.92     3234.83     51.99 o
   5   7   2      494.14      586.65     20.12 o
   6   7   2       59.18      167.59     16.01 o
   7   7   2      294.75      279.87     18.68 o
   8   7   2      225.48      266.33     23.04 o
   9   7   2     5233.85     5293.89     88.08 o
  10   7   2      188.68      138.85     28.62 o
  11   7   2      455.34      308.06     65.30 o
  12   7   2     2635.15     2786.71    183.07 o
  13   7   2      121.75      158.66     77.30 o
  14   7   2       64.40       12.20     81.36 o
 -12   8   2        0.94      -77.47     87.47 o
 -11   8   2       13.07      -58.92     58.92 o
 -10   8   2      283.84      286.34     48.09 o
  -9   8   2       14.49       -2.01     28.57 o
  -8   8   2        0.01       19.03     24.60 o
  -7   8   2     1403.67     1670.93     57.90 o
  -6   8   2      431.72      440.49     30.93 o
  -5   8   2       26.86       43.37     14.45 o
  -4   8   2      210.03      192.44     15.87 o
  -3   8   2     1736.90     1749.97     37.53 o
  -2   8   2     1122.13     1201.19     28.74 o
  -1   8   2     8006.06     7911.86    102.78 o
   0   8   2      313.99      319.24     16.32 o
   1   8   2     1080.52      963.57     26.61 o
   2   8   2      229.36      259.10     16.85 o
   3   8   2     8523.03     8721.34    124.45 o
   4   8   2        7.24       22.50     10.72 o
   5   8   2       21.86       53.48     11.38 o
   6   8   2     2450.12     2593.45     56.33 o
   7   8   2       13.98       25.14     15.68 o
   8   8   2     6287.59     6120.29     96.06 o
   9   8   2       35.34       38.30     19.53 o
  10   8   2       52.50       32.52     24.79 o
  11   8   2      319.07      379.77     69.00 o
  12   8   2        0.07      -36.61     61.02 o
  13   8   2       48.51       61.02     73.23 o
  14   8   2      545.65      740.41    130.18 o
 -11   9   2     1525.73     1628.75    129.07 o
 -10   9   2      781.57      908.55    106.75 o
  -9   9   2       58.51      104.37     37.59 o
  -8   9   2     8390.40     8266.31    187.93 o
  -7   9   2       87.88       56.53     24.98 o
  -6   9   2        0.36        2.12     19.21 o
  -5   9   2     1068.18      980.67     43.44 o
  -4   9   2      351.08      335.05     21.20 o
  -3   9   2     1405.23     1454.21     34.17 o
  -2   9   2      444.40      487.93     21.34 o
  -1   9   2      447.77      462.52     19.78 o
   0   9   2     1315.19     1262.86     30.96 o
   1   9   2     9704.42    10195.33    138.46 o
   2   9   2     1006.20      870.04     37.08 o
   3   9   2        4.80       14.06     13.06 o
   4   9   2       21.78       23.66     12.18 o
   5   9   2     3949.72     3949.48     65.59 o
   6   9   2     1464.71     1479.61     40.01 o
   7   9   2      518.97      524.41     28.07 o
   8   9   2      452.17      467.37     28.59 o
   9   9   2      353.27      439.02     44.22 o
  10   9   2       19.81       53.18     26.07 o
  11   9   2        4.77      -29.83     47.30 o
  12   9   2       77.33      154.59     69.16 o
  13   9   2     2436.59     2396.16    174.93 o
 -11  10   2       26.42      -65.42     65.42 o
 -10  10   2       45.80      129.92     67.13 o
  -9  10   2     1475.55     1684.54     93.45 o
  -8  10   2        0.28      -13.99     28.71 o
  -7  10   2       62.59       54.52     25.66 o
  -6  10   2     3744.94     3853.77    120.70 o
  -5  10   2      881.46      910.53     43.83 o
  -4  10   2      191.52      176.61     23.76 o
  -3  10   2     6906.56     6717.44    134.42 o
  -2  10   2     1006.94      988.54     38.44 o
  -1  10   2      268.59      290.83     19.34 o
   0  10   2      863.25      847.72     35.40 o
   1  10   2      214.22      242.29     17.32 o
   2  10   2      643.14      614.47     27.59 o
   3  10   2     3944.44     3781.81     74.54 o
   4  10   2     2309.68     2427.25     63.32 o
   5  10   2     2035.87     2086.64     53.01 o
   6  10   2     1426.34     1417.40     40.04 o
   7  10   2       83.93       63.81     18.41 o
   8  10   2      409.87      408.29     29.87 o
   9  10   2     3307.78     3179.66     81.26 o
  10  10   2      131.52      128.53     28.45 o
  11  10   2       40.37       87.06     89.50 o
  12  10   2      405.61      488.18     97.64 o
  13  10   2      109.19       77.30     73.23 o
 -10  11   2     2941.06     3324.07    482.08 o
  -9  11   2        0.22      -53.16     53.16 o
  -8  11   2       17.01       19.40     35.23 o
  -7  11   2     4734.83     4919.36    160.89 o
  -6  11   2      171.67      163.83     28.77 o
  -5  11   2      134.25      133.16     27.77 o
  -4  11   2      859.87     1007.69     55.45 o
  -3  11   2      532.84      491.20     31.55 o
  -2  11   2     1988.72     1956.76     53.88 o
  -1  11   2     2240.48     2201.00     85.14 o
   0  11   2     1129.54     1190.59     37.60 o
   1  11   2       14.35        3.88     11.53 o
   2  11   2     2700.24     2845.41     60.34 o
   3  11   2     3092.28     3136.91     80.66 o
   4  11   2      601.55      577.28     33.33 o
   5  11   2        4.57       12.67     20.55 o
   6  11   2     6834.34     6654.19    111.77 o
   7  11   2      802.26      770.57     37.43 o
   8  11   2     3730.98     3813.50     80.68 o
   9  11   2      663.31      685.56     39.01 o
  10  11   2       49.47       63.01     42.10 o
  11  11   2      430.59      463.77     93.57 o
  12  11   2      220.24      117.98     77.30 o
  13  11   2       35.36       61.02     77.30 o
 -10  12   2        2.45       46.52     87.47 o
  -9  12   2      247.55      314.32    101.70 o
  -8  12   2     2813.48     2592.16    140.16 o
  -7  12   2      220.22      222.23     37.96 o
  -6  12   2       19.24        9.76     27.60 o
  -5  12   2     9166.30     8853.27    229.59 o
  -4  12   2      264.43      281.27     29.12 o
  -3  12   2      264.72      260.71     27.15 o
  -2  12   2     3014.42     2869.08     69.58 o
  -1  12   2     4180.86     4060.90     85.12 o
   0  12   2     1080.40      972.47     43.91 o
   1  12   2     4865.07     5009.32     99.94 o
   2  12   2      702.49      680.32     35.27 o
   3  12   2      958.52     1060.27     48.16 o
   4  12   2      106.91       96.30     24.04 o
   5  12   2      302.88      294.13     33.70 o
   6  12   2     3027.83     3040.47     79.46 o
   7  12   2     4326.19     4062.28     92.74 o
   8  12   2      298.33      321.11     30.89 o
   9  12   2       46.80       78.96     24.79 o
  10  12   2      771.29      754.93     47.42 o
  11  12   2      410.18      292.91     81.36 o
  12  12   2      586.17      524.80    101.70 o
  13  12   2      750.54      801.43    122.05 o
  -9  13   2      328.25      417.23     84.53 o
  -8  13   2       96.65       73.23     85.43 o
  -7  13   2        0.78      -40.33     83.40 o
  -6  13   2     2424.64     2696.72     88.29 o
  -5  13   2        1.56       11.09     25.47 o
  -4  13   2      191.25      214.62     31.93 o
  -3  13   2     6210.86     6307.60    136.41 o
  -2  13   2       67.71      102.05     22.33 o
  -1  13   2      111.96      123.37     23.44 o
   0  13   2    19936.95    19632.34    327.04 o
   1  13   2     1420.56     1435.13     56.64 o
   2  13   2      494.28      537.04     38.65 o
   3  13   2     1122.72     1067.20     40.93 o
   4  13   2     1328.83     1225.87     62.01 o
   5  13   2      854.14      989.19     73.69 o
   6  13   2      452.39      421.06     41.45 o
   7  13   2     4466.90     4646.27    115.31 o
   8  13   2     1183.61     1201.56     76.74 o
   9  13   2      161.29      122.00     26.63 o
  10  13   2      250.64      225.01     35.38 o
  11  13   2      541.68      606.16    105.77 o
  12  13   2      392.90      504.45    105.77 o
  -9  14   2       75.73      128.83     77.03 o
  -8  14   2       91.07      206.89    120.01 o
  -7  14   2     1451.40     1689.99    124.91 o
  -6  14   2       11.24       15.37     56.95 o
  -5  14   2       49.05       93.06     30.27 o
  -4  14   2     2164.61     2307.94     78.29 o
  -3  14   2      740.31      694.50     50.50 o
  -2  14   2       24.97       48.61     24.77 o
  -1  14   2      190.32      133.33     32.03 o
   0  14   2      577.95      541.70     46.37 o
   1  14   2     1584.81     1585.71     70.47 o
   2  14   2      563.64      460.29     44.39 o
   3  14   2     1841.94     1920.32     60.77 o
   4  14   2     2285.42     2368.03     76.32 o
   5  14   2     1536.72     1566.18     81.95 o
   6  14   2     2211.76     2167.39     77.98 o
   7  14   2      233.77      247.44     38.04 o
   8  14   2      454.95      347.70     43.84 o
   9  14   2     3553.85     3747.34    114.24 o
  10  14   2      835.52      854.81     75.87 o
  11  14   2        0.35      -32.55     61.02 o
  12  14   2      830.66      663.11    109.84 o
  -8  15   2      157.16      127.33     91.53 o
  -7  15   2      232.07      221.44     71.30 o
  -6  15   2       31.42        9.08     54.92 o
  -5  15   2      517.86      613.02    101.34 o
  -4  15   2       10.23       21.49     27.99 o
  -3  15   2       70.94       68.91     28.91 o
  -2  15   2      989.19      969.47     55.37 o
  -1  15   2      454.11      506.11     58.13 o
   0  15   2       33.69       -1.53     28.05 o
   1  15   2     5565.31     5528.67    144.62 o
   2  15   2     1644.30     1612.45     72.19 o
   3  15   2        3.31       12.98     30.10 o
   4  15   2      412.61      537.38     44.20 o
   5  15   2      352.46      406.98     51.78 o
   6  15   2      969.84     1043.46     60.78 o
   7  15   2      838.59      854.96     58.63 o
   8  15   2     1808.76     1766.87     79.64 o
   9  15   2     1286.24     1424.17    152.56 o
  10  15   2      268.35      342.61    105.77 o
  11  15   2      497.42      667.18    105.77 o
  12  15   2      612.23      695.66    117.98 o
  -7  16   2      331.84      280.14     81.07 o
  -6  16   2      881.56      875.72     99.58 o
  -5  16   2      219.80      145.07    101.70 o
  -4  16   2       72.74        9.30     72.19 o
  -3  16   2      735.38      787.08     54.47 o
  -2  16   2      223.53      164.38     35.82 o
  -1  16   2       20.82      -16.19     23.19 o
   0  16   2     1827.20     1906.05    102.10 o
   1  16   2       47.18       -0.52     26.90 o
   2  16   2     3367.56     3423.82    111.66 o
   3  16   2     2011.72     1775.18     90.31 o
   4  16   2     1328.01     1366.50    115.94 o
   5  16   2     1390.41     1390.91     85.73 o
   6  16   2     2518.04     2573.67    120.01 o
   7  16   2     2833.72     2830.16     96.58 o
   8  16   2     1098.07     1014.10    138.32 o
   9  16   2      633.70      646.94     71.92 o
  10  16   2     1485.76     1460.49    103.56 o
  11  16   2      983.23     1338.43    146.45 o
  -6  17   2      435.88      335.56    140.35 o
  -5  17   2        6.10      -58.94     95.60 o
  -4  17   2      977.21      983.98    100.19 o
  -3  17   2        0.41      -18.09     36.87 o
  -2  17   2       22.68       40.25     37.75 o
  -1  17   2      501.85      449.62     45.05 o
   0  17   2       13.16        4.09     41.23 o
   1  17   2      866.13      841.90     68.13 o
   2  17   2     1295.32     1300.19    111.88 o
   3  17   2     3772.24     3388.89    129.07 o
   4  17   2      351.38      378.77    103.74 o
   5  17   2     1908.73     1838.23     96.08 o
   6  17   2     1392.27     1724.91    150.52 o
   7  17   2      104.02      122.05     44.52 o
   8  17   2      258.32      323.02     55.60 o
   9  17   2      622.16      680.74     99.67 o
  10  17   2        7.07       28.48     46.03 o
  -5  18   2      379.41      303.36    252.23 o
  -4  18   2      335.24      281.02     72.17 o
  -3  18   2      429.57      503.62     80.15 o
  -2  18   2      221.03      143.50     46.96 o
  -1  18   2       14.64      -20.02     37.20 o
   0  18   2      270.40      143.98     61.60 o
   1  18   2     4804.24     4572.64    240.02 o
   2  18   2      889.66      821.77    109.84 o
   3  18   2      377.58      248.16     73.23 o
   4  18   2     1633.45     1452.34    142.39 o
   5  18   2     1557.92     1379.11    146.45 o
   6  18   2      122.14       52.89     61.02 o
   7  18   2      829.63      768.89    109.84 o
   8  18   2       12.97       32.55     61.02 o
   9  18   2      141.03      187.14     54.66 o
  10  18   2       18.73      -48.82     61.02 o
  -4  19   2       79.00       43.79     75.26 o
  -3  19   2       21.50       -0.61     71.19 o
  -2  19   2      794.32      888.85    193.24 o
  -1  19   2      115.35       68.07     45.18 o
   0  19   2     3852.19     3490.50    260.36 o
   1  19   2       36.67       20.34     69.16 o
   2  19   2      798.00      598.02    101.70 o
   3  19   2     1378.44     1358.77    146.45 o
   4  19   2      483.37      427.16     93.57 o
   5  19   2       58.75       61.02     61.02 o
   6  19   2       88.83       61.02     73.23 o
   7  19   2      841.88     1074.00    138.32 o
   8  19   2      281.90      227.82     85.43 o
   9  19   2      603.06      496.32    105.77 o
  -3  20   2      235.44      243.74     81.07 o
  -2  20   2      697.69      779.04    179.00 o
  -1  20   2       15.49      -66.68    101.70 o
   0  20   2       23.23       43.39     47.40 o
   1  20   2      562.66      602.09    109.84 o
   2  20   2     1616.55     1529.64    158.66 o
   3  20   2      640.25      589.89    105.77 o
   4  20   2      448.79      463.77     97.64 o
   5  20   2      102.69      105.77     69.16 o
   6  20   2      199.60      170.86     81.36 o
   7  20   2        2.21       52.89     73.23 o
   8  20   2      994.07     1057.73    138.32 o
  -1  21   2      234.27      170.86     85.43 o
   0  21   2     1594.08     1346.57    158.66 o
   1  21   2       78.41       65.09     69.16 o
   2  21   2       78.86      101.70     77.30 o
   3  21   2      202.30      333.59     97.64 o
   4  21   2       45.31       48.82     73.23 o
   5  21   2        3.94       77.30     69.16 o
   6  21   2      224.87      329.52     97.64 o
  -3 -21   3      419.45      362.07    105.77 o
  -2 -21   3     1360.00     1370.98    158.66 o
  -6 -20   3       90.93      191.20     85.43 o
  -5 -20   3      346.95      244.09     89.50 o
  -4 -20   3      733.42      654.98    122.05 o
  -3 -20   3     1606.47     1476.75    162.73 o
  -2 -20   3     1435.22     1366.91    154.59 o
  -1 -20   3      179.61      207.48     85.43 o
   0 -20   3      525.65      580.55     84.53 o
   1 -20   3      821.26      982.01    107.81 o
   2 -20   3      110.99      166.80     89.50 o
  -8 -19   3      696.42      687.52    126.11 o
  -7 -19   3      448.62      390.55    101.70 o
  -6 -19   3        2.48       52.89     69.16 o
  -5 -19   3      803.62      663.11    113.91 o
  -4 -19   3     1288.89     1212.32    146.45 o
  -3 -19   3      622.99      565.48    109.84 o
  -2 -19   3      174.55      174.93     77.30 o
  -1 -19   3      276.85      329.52     97.64 o
   0 -19   3      174.24       81.36     73.23 o
   1 -19   3      683.48      582.67     79.07 o
   2 -19   3      118.35      109.37     50.81 o
   3 -19   3      634.76      696.95     77.22 o
  -9 -18   3       59.90        4.07     77.30 o
  -8 -18   3      544.32      663.11    109.84 o
  -7 -18   3      572.96      455.64     97.64 o
  -6 -18   3     1054.40      736.34    113.91 o
  -5 -18   3      346.10      288.84     89.50 o
  -4 -18   3     1014.08     1086.20    134.25 o
  -3 -18   3      142.04       36.61     65.09 o
  -2 -18   3       17.67       44.75     61.02 o
  -1 -18   3      100.30        8.14     56.95 o
   0 -18   3      934.31      846.18    117.98 o
   1 -18   3      474.88      478.02     60.25 o
   2 -18   3       13.47      -21.55     46.31 o
   3 -18   3        6.10       23.39     44.66 o
   4 -18   3      748.11      965.93     88.76 o
   5 -18   3      230.52      279.96     71.74 o
 -10 -17   3      306.65      269.34     61.80 o
  -9 -17   3       49.94       48.82     69.16 o
  -8 -17   3       25.80       28.48     73.23 o
  -7 -17   3     1064.28      947.89    126.11 o
  -6 -17   3      340.16      378.34     89.50 o
  -5 -17   3       54.23       28.48     61.02 o
  -4 -17   3     1640.68     1645.91    101.70 o
  -3 -17   3       94.26      131.42     35.07 o
  -2 -17   3      295.01      241.80     69.16 o
  -1 -17   3      863.25      916.80     65.09 o
   0 -17   3      149.42        4.86    124.08 o
   1 -17   3        1.83      -16.74     35.08 o
   2 -17   3     1080.89     1231.60    102.85 o
   3 -17   3      157.33      145.69     48.40 o
   4 -17   3     1781.04     1862.06    104.01 o
   5 -17   3      591.02      485.53     63.81 o
   6 -17   3      372.13      449.77    116.56 o
 -10 -16   3       13.05        9.80     36.99 o
  -9 -16   3      152.74      139.98     39.79 o
  -8 -16   3      653.02      649.16     58.45 o
  -7 -16   3      450.25      598.02    101.70 o
  -6 -16   3       34.30       94.06     34.58 o
  -5 -16   3      535.42      568.31    115.94 o
  -4 -16   3     2002.78     2009.09     85.75 o
  -3 -16   3      915.25      836.90     56.51 o
  -2 -16   3     4744.87     4378.20    139.78 o
  -1 -16   3       43.49       14.92     25.47 o
   0 -16   3       14.19       55.67     26.36 o
   1 -16   3      867.05      862.41     51.46 o
   2 -16   3       28.91       29.82     35.67 o
   3 -16   3       80.33       88.98     38.68 o
   4 -16   3     1535.97     1451.01     89.95 o
   5 -16   3      430.18      467.05     60.78 o
   6 -16   3      296.02      285.45     89.34 o
   7 -16   3       55.79      166.34     53.59 o
 -11 -15   3     1913.03     1990.08     89.33 o
 -10 -15   3      646.92      688.66     61.33 o
  -9 -15   3     1419.91     1549.98     86.90 o
  -8 -15   3      355.90      431.46     51.25 o
  -7 -15   3     1012.68     1069.67     66.86 o
  -6 -15   3     1830.34     1863.44     85.75 o
  -5 -15   3     6070.74     5653.02    166.06 o
  -4 -15   3      331.59      274.54     38.73 o
  -3 -15   3     3818.07     4005.30    128.04 o
  -2 -15   3        3.09      -21.83     21.83 o
  -1 -15   3      387.30      333.99     37.49 o
   0 -15   3      117.61      131.36     28.59 o
   1 -15   3      172.63      185.24     29.22 o
   2 -15   3      188.86      200.41     30.92 o
   3 -15   3      353.23      379.15     39.96 o
   4 -15   3      397.08      455.50     54.18 o
   5 -15   3      478.53      435.12     78.67 o
   6 -15   3      756.63      892.82     79.14 o
   7 -15   3      300.68      301.81     56.71 o
 -12 -14   3       79.03      101.08     61.02 o
 -11 -14   3     1561.74     1703.07     81.75 o
 -10 -14   3      805.34      874.38     59.76 o
  -9 -14   3     1276.30     1333.74     68.03 o
  -8 -14   3      878.24      991.17     48.30 o
  -7 -14   3     1929.40     2121.91     73.99 o
  -6 -14   3     2918.32     2951.70     92.20 o
  -5 -14   3      197.37      163.75     27.00 o
  -4 -14   3     1345.33     1523.44     72.17 o
  -3 -14   3      505.22      483.37     44.34 o
  -2 -14   3       54.22       30.76     22.58 o
  -1 -14   3     4721.40     4576.77    120.80 o
   0 -14   3      179.60      197.61     30.87 o
   1 -14   3      248.75      253.63     29.74 o
   2 -14   3     3501.80     3362.28     90.59 o
   3 -14   3      362.14      366.39     36.81 o
   4 -14   3        6.79      -14.17     23.84 o
   5 -14   3     1308.08     1395.23     85.19 o
   6 -14   3       21.03       28.79     37.07 o
   7 -14   3      481.30      474.93     61.07 o
   8 -14   3       26.15       94.62     47.72 o
 -12 -13   3      616.66      695.96     57.89 o
 -11 -13   3      103.14       87.29     35.16 o
 -10 -13   3     2141.18     2168.91     79.46 o
  -9 -13   3     1018.77     1013.97     58.94 o
  -8 -13   3     1353.13     1305.40     52.26 o
  -7 -13   3     2874.08     2822.15     93.45 o
  -6 -13   3      244.02      272.38     26.64 o
  -5 -13   3      688.55      666.33     38.23 o
  -4 -13   3     2950.28     3100.80    111.99 o
  -3 -13   3      324.13      229.14     89.50 o
  -2 -13   3     3151.01     3172.72    276.05 o
  -1 -13   3      166.99      160.62     27.50 o
   0 -13   3      239.92      219.69     29.73 o
   1 -13   3     3433.35     3407.38    122.32 o
   2 -13   3      737.15      651.92     41.39 o
   3 -13   3     2738.34     2651.12     78.48 o
   4 -13   3     2535.69     2459.63     77.75 o
   5 -13   3      376.67      339.42     38.37 o
   6 -13   3       75.35       49.73     36.61 o
   7 -13   3     3452.30     3572.96    125.50 o
   8 -13   3      314.89      352.65     57.54 o
   9 -13   3       83.23      176.94     53.20 o
 -12 -12   3       11.75      -12.14     35.38 o
 -11 -12   3     2199.06     2064.14     79.25 o
 -10 -12   3      388.69      407.58     43.56 o
  -9 -12   3       61.21       83.40     26.92 o
  -8 -12   3     2489.43     2401.95     64.43 o
  -7 -12   3      114.62       92.53     22.51 o
  -6 -12   3      133.96      170.80     23.48 o
  -5 -12   3      748.08      760.40     42.12 o
  -4 -12   3     1248.00     1277.02     72.81 o
  -3 -12   3     3935.92     3950.10     83.07 o
  -2 -12   3       52.20       55.65     29.07 o
  -1 -12   3     1939.00     1923.35     80.33 o
   0 -12   3    35688.77    34865.27    883.86 o
   1 -12   3      938.76      875.25     47.81 o
   2 -12   3     3129.77     3000.37     79.88 o
   3 -12   3     2069.38     2135.92     67.83 o
   4 -12   3      248.69      265.36     32.11 o
   5 -12   3        2.57        8.83     23.77 o
   6 -12   3     2567.81     2733.68     86.74 o
   7 -12   3       58.32      128.88     42.88 o
   8 -12   3      528.43      562.35     99.50 o
   9 -12   3      251.78      308.27     74.58 o
 -13 -11   3      164.39      264.43     89.50 o
 -12 -11   3      437.53      454.95     48.75 o
 -11 -11   3     1729.19     1478.20     72.14 o
 -10 -11   3      336.82      308.87     39.91 o
  -9 -11   3     1212.12     1185.55     64.86 o
  -8 -11   3       42.93       28.42     21.65 o
  -7 -11   3      101.10      110.71     23.25 o
  -6 -11   3      281.12      243.22     24.87 o
  -5 -11   3     7730.69     7501.27    125.72 o
  -4 -11   3      484.41      502.53     39.93 o
  -3 -11   3     1234.26     1239.17     31.50 o
  -2 -11   3      369.74      400.51     19.88 o
  -1 -11   3     4140.00     4217.92     82.91 o
   0 -11   3      393.47      361.96     23.48 o
   1 -11   3      181.97      200.55     26.61 o
   2 -11   3    14877.09    13654.34    236.96 o
   3 -11   3      512.70      543.56     37.59 o
   4 -11   3        0.10      -18.44     18.44 o
   5 -11   3    10794.17    10565.67    200.61 o
   6 -11   3       99.58      131.57     30.46 o
   7 -11   3       29.53       77.23     30.18 o
   8 -11   3     5854.78     5783.59    166.23 o
   9 -11   3      152.49      175.32     71.82 o
  10 -11   3      176.26      208.06     70.43 o
 -13 -10   3      152.67      309.18     93.57 o
 -12 -10   3        3.17      -32.74     32.74 o
 -11 -10   3      510.43      558.33     53.43 o
 -10 -10   3     1824.45     1700.57     91.95 o
  -9 -10   3      398.96      469.27     36.98 o
  -8 -10   3     3227.92     3239.25     73.56 o
  -7 -10   3     1352.53     1420.61     55.25 o
  -6 -10   3       48.27       45.20     20.79 o
  -5 -10   3      669.03      623.23     37.91 o
  -4 -10   3     2146.15     2131.61     47.29 o
  -3 -10   3     1489.33     1529.62     33.43 o
  -2 -10   3    23941.29    24102.03    300.74 o
  -1 -10   3      450.76      436.35     19.32 o
   0 -10   3       56.67       44.45     13.09 o
   1 -10   3     4735.79     4751.90     93.95 o
   2 -10   3       59.07       82.98     14.22 o
   3 -10   3     3577.30     3557.72     76.38 o
   4 -10   3     3485.53     3467.33     86.68 o
   5 -10   3      444.19      416.31     35.86 o
   6 -10   3      270.24      286.54     33.73 o
   7 -10   3     2228.90     2251.70    118.03 o
   8 -10   3        1.22       -1.50     31.28 o
   9 -10   3       97.85      156.77     45.24 o
  10 -10   3     1399.39     1450.49    166.80 o
  11 -10   3        0.91       63.06     69.04 o
 -13  -9   3        6.82       56.95     69.16 o
 -12  -9   3     1280.02     1300.30     78.10 o
 -11  -9   3      371.95      439.52     45.66 o
 -10  -9   3     1097.52     1071.86     52.69 o
  -9  -9   3     1100.88     1126.00     50.78 o
  -8  -9   3     1977.36     1816.28     54.39 o
  -7  -9   3      343.64      345.90     29.94 o
  -6  -9   3      227.60      214.12     24.24 o
  -5  -9   3      803.34      860.88     29.08 o
  -4  -9   3     3270.19     3371.88     55.71 o
  -3  -9   3     1826.51     1734.75     43.60 o
  -2  -9   3     4641.30     4711.68     66.82 o
  -1  -9   3        3.69       -0.98      8.50 o
   0  -9   3    19620.37    19204.67    284.24 o
   1  -9   3       52.20       72.03     12.82 o
   2  -9   3      436.43      423.91     20.80 o
   3  -9   3     3673.10     3458.09     65.48 o
   4  -9   3      171.02      166.03     22.10 o
   5  -9   3        1.99       -5.02     19.81 o
   6  -9   3     8953.33     9028.16    176.81 o
   7  -9   3      137.95      206.15     32.88 o
   8  -9   3       36.04       45.78     28.96 o
   9  -9   3     3161.71     3323.60    121.53 o
  10  -9   3        7.43       34.79     44.50 o
  11  -9   3        2.31      -61.40     61.40 o
 -13  -8   3     1357.46     1216.39    142.39 o
 -12  -8   3       28.33       -4.90     34.29 o
 -11  -8   3      689.11      609.71     50.13 o
 -10  -8   3      406.26      534.50     41.65 o
  -9  -8   3     2154.70     2103.59     63.99 o
  -8  -8   3      578.25      601.34     36.11 o
  -7  -8   3      190.54      134.42     32.42 o
  -6  -8   3     2625.00     2516.15     56.58 o
  -5  -8   3     2194.32     2261.34     44.21 o
  -4  -8   3      331.62      359.60     18.72 o
  -3  -8   3     3575.16     3456.74     49.41 o
  -2  -8   3      933.72      897.95     22.46 o
  -1  -8   3     4288.90     3967.94     59.96 o
   0  -8   3      942.02      917.35     27.19 o
   1  -8   3       15.89        4.63      9.50 o
   2  -8   3     4591.83     4382.54     67.65 o
   3  -8   3      679.86      645.66     27.84 o
   4  -8   3        3.23        9.35     14.13 o
   5  -8   3     6246.14     6189.28    131.97 o
   6  -8   3        1.05       -5.73     20.57 o
   7  -8   3        1.19       -6.36     22.44 o
   8  -8   3     3081.43     3373.54     96.42 o
   9  -8   3        0.07       58.40     39.34 o
  10  -8   3       15.59       73.76     63.16 o
  11  -8   3       93.79      119.39     89.50 o
 -13  -7   3       54.18       89.50     73.23 o
 -12  -7   3       12.69        9.90     37.68 o
 -11  -7   3      832.18      864.04     56.92 o
 -10  -7   3       10.26      -14.48     29.10 o
  -9  -7   3      693.02      668.63     46.36 o
  -8  -7   3     6090.79     5600.72    109.37 o
  -7  -7   3      643.81      693.62     35.25 o
  -6  -7   3      143.74      125.32     16.50 o
  -5  -7   3      240.33      183.81     15.89 o
  -4  -7   3     7710.97     8101.94    105.07 o
  -3  -7   3     1728.81     1782.37     39.36 o
  -2  -7   3     6149.78     6171.00     83.42 o
  -1  -7   3     6127.04     6387.99     81.31 o
   0  -7   3      612.14      572.80     21.37 o
   1  -7   3    19659.10    20114.96    279.81 o
   2  -7   3        4.10       12.64      8.58 o
   3  -7   3       60.78       75.73     13.08 o
   4  -7   3    22246.04    22355.62    263.74 o
   5  -7   3       33.48       11.09     16.25 o
   6  -7   3      302.82      270.62     27.05 o
   7  -7   3     5792.24     5704.81    147.39 o
   8  -7   3        1.44       19.77     24.05 o
   9  -7   3       25.33       25.52     29.36 o
  10  -7   3      351.28      428.56     85.67 o
  11  -7   3        0.31      -53.43     53.43 o
  12  -7   3      169.35      -39.87     95.60 o
 -13  -6   3       27.59       61.02     73.23 o
 -12  -6   3     2009.06     1938.31     92.79 o
 -11  -6   3       88.33       72.66     36.73 o
 -10  -6   3      109.73       84.58     33.66 o
  -9  -6   3     1180.45     1188.97     58.23 o
  -8  -6   3     1910.63     1775.09     59.26 o
  -7  -6   3      644.77      617.51     32.66 o
  -6  -6   3     4763.93     4706.83     74.70 o
  -5  -6   3     3661.24     3620.10     58.25 o
  -4  -6   3      420.86      346.41     17.41 o
  -3  -6   3     5791.68     6312.56     81.99 o
  -2  -6   3       14.38       34.28      7.07 o
  -1  -6   3     2616.33     2713.88     43.68 o
   0  -6   3     7841.16     8962.37    129.66 o
   1  -6   3     1582.59     1604.67     38.42 o
   2  -6   3        5.17        7.19      8.60 o
   3  -6   3      734.18      600.52     22.77 o
   4  -6   3      285.21      304.90     15.67 o
   5  -6   3        1.22        6.12     10.31 o
   6  -6   3    14683.78    14899.00    202.14 o
   7  -6   3        0.37       27.94     17.31 o
   8  -6   3       80.87       62.79     27.61 o
   9  -6   3     1152.02     1257.50     64.32 o
  10  -6   3      107.73      161.00     43.45 o
  11  -6   3      143.55       98.31     66.21 o
  12  -6   3     1052.41     1115.82    270.53 o
 -14  -5   3       68.74      187.14     89.50 o
 -13  -5   3       50.70      -79.16    156.63 o
 -12  -5   3        5.19       -8.14     73.23 o
 -11  -5   3       67.60       50.49     55.78 o
 -10  -5   3     9245.52     8934.51    227.47 o
  -9  -5   3      341.23      324.07     49.32 o
  -8  -5   3      329.76      348.04     27.83 o
  -7  -5   3     8838.37     8675.50    119.21 o
  -6  -5   3     1355.91     1244.28     42.67 o
  -5  -5   3     1242.40     1254.60     33.29 o
  -4  -5   3     2647.64     2612.41     47.41 o
  -3  -5   3     1304.01     1274.87     26.90 o
  -2  -5   3      211.81      230.03     10.72 o
  -1  -5   3      997.06     1009.53     17.34 o
   0  -5   3       33.99       36.93      6.80 o
   1  -5   3      210.53      176.59     12.42 o
   2  -5   3    26452.01    27114.15    316.93 o
   3  -5   3      158.46      180.94     11.36 o
   4  -5   3     4541.97     4775.90     62.27 o
   5  -5   3    15238.70    15753.91    182.47 o
   6  -5   3      487.14      486.54     25.53 o
   7  -5   3       85.07      109.12     19.43 o
   8  -5   3     1634.60     1551.00     48.78 o
   9  -5   3        8.75        9.21     21.88 o
  10  -5   3      296.93      318.38     50.50 o
  11  -5   3     2781.83     2782.50    151.48 o
  12  -5   3        9.90      -44.75     73.23 o
 -14  -4   3     3178.15     3372.52    219.68 o
 -13  -4   3       55.21      -27.54     91.53 o
 -12  -4   3       18.26      -67.68    105.77 o
 -11  -4   3     1467.28     1548.79     73.39 o
 -10  -4   3      893.75      735.82     52.26 o
  -9  -4   3      112.46       73.21     29.11 o
  -8  -4   3     6245.23     6365.64    104.72 o
  -7  -4   3      181.43      200.02     17.47 o
  -6  -4   3      117.25      103.25     14.01 o
  -5  -4   3     4381.79     3901.53     56.29 o
  -4  -4   3      589.61      605.15     22.31 o
  -3  -4   3      125.52      134.47     12.16 o
  -2  -4   3     2294.39     2423.64     31.28 o
  -1  -4   3      625.41      600.63     12.19 o
   0  -4   3      361.28      401.56     11.56 o
   1  -4   3       59.46       74.82      7.30 o
   2  -4   3      398.98      389.78     14.25 o
   3  -4   3     1914.68     1885.98     29.91 o
   4  -4   3       33.95       82.60      9.91 o
   5  -4   3      351.48      363.83     17.02 o
   6  -4   3       81.35       98.42     13.11 o
   7  -4   3    15579.48    15703.86    200.07 o
   8  -4   3     1009.73     1122.97     52.18 o
   9  -4   3     1267.20     1261.89     49.43 o
  10  -4   3    12754.76    12437.99    205.84 o
  11  -4   3       49.88      -17.02     39.93 o
  12  -4   3        5.67      -52.89     69.16 o
  13  -4   3     1489.28     1232.66    158.66 o
 -14  -3   3       67.48       -8.14     77.30 o
 -13  -3   3        2.53      -49.78     53.75 o
 -12  -3   3     1362.03     1170.17     96.08 o
 -11  -3   3      471.29      310.24     55.53 o
 -10  -3   3      760.32      636.53     59.96 o
  -9  -3   3     7076.02     6360.67    157.72 o
  -8  -3   3       79.42       75.92     18.97 o
  -7  -3   3       70.96       99.51     15.65 o
  -6  -3   3    52124.83    56452.50    638.95 o
  -5  -3   3        1.89        1.22     10.56 o
  -4  -3   3     1821.66     1957.82     37.54 o
  -3  -3   3    15807.21    16124.06    173.73 o
  -2  -3   3        2.58        3.06      6.82 o
  -1  -3   3     1110.54     1088.51     19.86 o
   0  -3   3      153.05      187.65      6.88 o
   1  -3   3       25.49       23.99      5.35 o
   2  -3   3       15.10       18.88      5.05 o
   3  -3   3     1025.09     1173.79     21.72 o
   4  -3   3       36.50       25.31      8.39 o
   5  -3   3      405.86      433.54     18.12 o
   6  -3   3     7744.71     7628.05     94.58 o
   7  -3   3      694.08      677.74     29.13 o
   8  -3   3       37.77       40.68     17.54 o
   9  -3   3     1296.62     1354.72     44.78 o
  10  -3   3     1251.54     1237.47     52.20 o
  11  -3   3       50.74       -2.84     33.30 o
  12  -3   3     4253.75     4815.39    191.20 o
  13  -3   3       63.56       -4.07     81.36 o
 -14  -2   3       16.48       40.68     73.23 o
 -13  -2   3     3120.16     2979.94    140.16 o
 -12  -2   3       69.00       86.89     53.43 o
 -11  -2   3      100.37       69.66     59.33 o
 -10  -2   3     3155.45     3247.11    151.34 o
  -9  -2   3       63.56       33.94     24.26 o
  -8  -2   3      145.05      198.30     27.59 o
  -7  -2   3     2622.97     2367.44     46.48 o
  -6  -2   3      658.08      670.05     24.53 o
  -5  -2   3       77.28      105.37     12.80 o
  -4  -2   3     2820.55     2878.03     45.19 o
  -3  -2   3       87.55       89.92     10.23 o
  -2  -2   3      170.21      169.29     25.79 o
  -1  -2   3     1782.92     1579.00     29.41 o
   0  -2   3       38.51       36.34      4.35 o
   1  -2   3        2.47       -2.58      3.59 o
   2  -2   3      171.81      229.35      9.05 o
   3  -2   3       10.28       15.97      6.45 o
   4  -2   3       29.66       17.83      7.87 o
   5  -2   3     6829.04     6607.97     80.73 o
   6  -2   3       37.16       32.52     11.15 o
   7  -2   3        3.80        4.19     12.86 o
   8  -2   3     5537.91     5523.74     89.20 o
   9  -2   3       52.92       34.47     22.88 o
  10  -2   3      504.30      509.08     44.40 o
  11  -2   3       69.98       77.98     35.07 o
  12  -2   3        6.11        8.66     44.52 o
  13  -2   3      607.26      695.33     82.83 o
 -13  -1   3       64.88       73.23     69.16 o
 -12  -1   3        0.11      -41.28     44.97 o
 -11  -1   3     2197.59     2257.06     96.12 o
 -10  -1   3      313.48      277.23     38.94 o
  -9  -1   3      209.59      181.94     28.52 o
  -8  -1   3    14378.73    14155.78    196.55 o
  -7  -1   3       66.49       38.64     13.07 o
  -6  -1   3        8.67        4.83     10.36 o
  -5  -1   3    10147.33    10057.11    126.83 o
  -4  -1   3      178.65      196.64     11.92 o
  -3  -1   3     1794.73     1694.48     34.40 o
  -2  -1   3    15143.33    15876.46    179.67 o
  -1  -1   3      196.46      168.27      8.80 o
   0  -1   3      110.00      102.13      6.15 o
   1  -1   3     2250.32     2315.97     24.56 o
   2  -1   3      171.26      165.25      9.22 o
   3  -1   3      994.26      924.29     18.33 o
   4  -1   3     1216.05     1350.19     23.95 o
   5  -1   3      319.37      313.28     15.16 o
   6  -1   3      137.11      150.24     14.03 o
   7  -1   3     2012.61     2073.43     40.77 o
   8  -1   3       52.91       90.63     18.91 o
   9  -1   3        8.43      -12.64     17.52 o
  10  -1   3    11450.88    11799.02    231.20 o
  11  -1   3      295.17      252.13     38.70 o
  12  -1   3        7.67       14.92     37.58 o
  13  -1   3     2929.24     3120.30    191.20 o
 -13   0   3        3.30      -36.61     61.02 o
 -12   0   3     1102.69     1174.91    134.25 o
 -11   0   3      356.04      393.54     70.70 o
 -10   0   3        1.08      -27.89     27.89 o
  -9   0   3       77.50       39.71     22.96 o
  -8   0   3       54.68       54.75     23.98 o
  -7   0   3       42.79       17.64     13.01 o
  -6   0   3    20002.16    20670.64    247.91 o
  -5   0   3       23.72       28.87      9.02 o
  -4   0   3      595.16      589.64     16.17 o
  -3   0   3     2731.78     2601.79     36.34 o
  -2   0   3        0.08        4.54      6.20 o
  -1   0   3      483.96      446.78     12.43 o
   0   0   3     7324.41     8143.68    141.39 o
   1   0   3      384.36      378.40      9.83 o
   2   0   3      971.40      831.83     15.11 o
   3   0   3     5149.93     4953.72     55.20 o
   4   0   3      162.00      168.36     10.33 o
   5   0   3      332.56      370.27     16.42 o
   6   0   3      575.77      638.16     22.73 o
   7   0   3       28.59       32.86     13.15 o
   8   0   3       34.00       53.76     21.54 o
   9   0   3      771.40      879.58     38.96 o
  10   0   3      270.54      267.75     32.43 o
  11   0   3      457.78      392.25     43.74 o
  12   0   3      179.35      180.31     41.48 o
  13   0   3       22.35      101.70     73.23 o
 -13   1   3      209.41      235.95     85.43 o
 -12   1   3      456.44      459.30    240.02 o
 -11   1   3        0.71      -36.04     36.04 o
 -10   1   3     5847.56     5821.77    131.39 o
  -9   1   3      393.14      429.43     35.31 o
  -8   1   3      154.50      139.22     19.09 o
  -7   1   3    22647.43    22949.93    259.62 o
  -6   1   3       68.42       59.47     11.22 o
  -5   1   3      309.79      298.46     14.35 o
  -4   1   3     3798.83     3392.20     44.28 o
  -3   1   3       10.72       14.37      6.32 o
  -2   1   3      137.80      139.40     11.83 o
  -1   1   3    19392.49    19088.21    200.92 o
   0   1   3       75.69       64.44      4.05 o
   1   1   3      162.01      172.49      9.07 o
   2   1   3   210836.16   196077.98   3201.34 o
   3   1   3        3.63        6.33      6.40 o
   4   1   3       39.36       38.05      7.87 o
   5   1   3      299.08      328.71     15.85 o
   6   1   3       67.29       76.43     12.79 o
   7   1   3      101.08      109.97     16.58 o
   8   1   3      125.12      167.20     20.86 o
   9   1   3     1398.31     1405.35     46.12 o
  10   1   3        2.90      -15.73     23.50 o
  11   1   3     8736.95     8968.95    183.64 o
  12   1   3       40.89       -3.68    107.30 o
  13   1   3       44.82       28.48     61.02 o
  14   1   3     1965.56     2086.98    187.14 o
 -13   2   3      149.17      174.93     81.36 o
 -12   2   3       39.97       44.07     49.66 o
 -11   2   3       88.67       30.90     37.04 o
 -10   2   3        5.99        6.57     26.73 o
  -9   2   3      266.86      256.49     31.16 o
  -8   2   3     1486.41     1514.83     68.61 o
  -7   2   3        3.25       -4.91     15.36 o
  -6   2   3      791.60      838.89     27.21 o
  -5   2   3    10529.57     9967.21    126.96 o
  -4   2   3      428.27      458.42     15.56 o
  -3   2   3       10.96       13.66      6.55 o
  -2   2   3   135345.64   131315.69   1445.65 o
  -1   2   3      138.60      119.78      6.40 o
   0   2   3      188.75      171.20      6.84 o
   1   2   3     3806.70     3741.79     45.09 o
   2   2   3     2377.80     2303.42     43.18 o
   3   2   3      204.60      180.81     13.24 o
   4   2   3    10540.10     9677.66    119.67 o
   5   2   3       33.47       22.67      6.54 o
   6   2   3        1.56       -6.37      8.30 o
   7   2   3      294.73      320.63     22.87 o
   8   2   3       79.13       74.43     15.69 o
   9   2   3      314.11      320.07     30.91 o
  10   2   3     1653.36     1898.54     70.50 o
  11   2   3        1.07      -37.42     37.42 o
  12   2   3        0.79      -37.64     37.64 o
  13   2   3     1222.30     1301.82    142.39 o
  14   2   3       62.12       61.02     81.36 o
 -13   3   3      156.97      134.25     77.30 o
 -12   3   3      829.63      843.64     72.93 o
 -11   3   3       66.51       23.44     37.16 o
 -10   3   3        0.36       -9.52     26.08 o
  -9   3   3     2011.49     1936.00     62.02 o
  -8   3   3      418.35      400.91     31.33 o
  -7   3   3        0.66      -11.74     15.46 o
  -6   3   3      293.60      445.56     21.06 o
  -5   3   3       15.04       15.74      9.74 o
  -4   3   3      110.22      102.58      9.67 o
  -3   3   3    30253.11    30017.58    302.65 o
  -2   3   3      173.22      156.83      9.38 o
  -1   3   3      578.43      566.10     16.96 o
   0   3   3    79326.80    78517.27    858.24 o
   1   3   3     2657.81     2417.42    105.40 o
   2   3   3      915.91      936.37     31.84 o
   3   3   3      189.33      182.37      8.43 o
   4   3   3      647.59      667.86     17.48 o
   5   3   3      798.93      843.41     26.04 o
   6   3   3     5389.51     6599.97     78.16 o
   7   3   3      628.08      640.87     25.23 o
   8   3   3      482.56      483.37     24.79 o
   9   3   3       63.74       63.02     18.48 o
  10   3   3       24.47       23.04     23.04 o
  11   3   3      212.30      207.73     46.00 o
  12   3   3      699.69      588.88     64.09 o
  13   3   3      132.29       81.36     69.16 o
  14   3   3      565.25      451.57    105.77 o
 -13   4   3     2418.21     2522.27    174.93 o
 -12   4   3      119.38       80.12     67.79 o
 -11   4   3      202.59      190.28     49.91 o
 -10   4   3     2741.60     2679.57     96.15 o
  -9   4   3       25.19       17.71     24.47 o
  -8   4   3      975.16     1112.07     70.64 o
  -7   4   3    11650.33    11424.61    165.08 o
  -6   4   3      464.08      472.02     22.38 o
  -5   4   3        0.97       -8.92      9.42 o
  -4   4   3    35404.86    36145.59    375.22 o
  -3   4   3       67.40       66.98      9.11 o
  -2   4   3      663.28      681.61     22.10 o
  -1   4   3   215242.31   201413.14   2210.79 o
   0   4   3     4733.98     4480.49    112.19 o
   1   4   3      269.04      251.84     26.55 o
   2   4   3    17474.21    17169.15    198.86 o
   3   4   3       12.07       16.68      7.10 o
   4   4   3       21.92       28.33      9.23 o
   5   4   3    13111.80    13421.00    171.14 o
   6   4   3      104.10      137.38     15.40 o
   7   4   3     1682.69     1883.76     37.67 o
   8   4   3      294.29      325.70     23.71 o
   9   4   3      854.90      867.95     34.85 o
  10   4   3      467.01      448.37     41.93 o
  11   4   3      750.11      669.28    109.81 o
  12   4   3        3.46      -67.13     67.13 o
  13   4   3      174.48      150.52     81.36 o
  14   4   3      402.74      516.66    109.84 o
 -12   5   3       31.34      -22.78    109.84 o
 -11   5   3     1749.28     2080.14     85.99 o
 -10   5   3       32.23       -1.99     27.77 o
  -9   5   3      211.64      229.30     31.41 o
  -8   5   3      955.88     1036.56     44.90 o
  -7   5   3       32.69       18.18     17.72 o
  -6   5   3       32.22       39.12     13.02 o
  -5   5   3      779.49      784.81     26.11 o
  -4   5   3       61.79       86.01     10.70 o
  -3   5   3     2595.87     2714.71     42.09 o
  -2   5   3   121312.51   122067.95   1185.12 o
  -1   5   3     2816.08     2855.62     54.65 o
   0   5   3     2203.73     2268.60     42.45 o
   1   5   3     1474.23     1091.55     38.69 o
   2   5   3     1343.21     1378.40     29.76 o
   3   5   3       33.09       34.61      8.42 o
   4   5   3     2479.02     2334.05     34.30 o
   5   5   3      274.24      233.24     12.92 o
   6   5   3     2061.81     2164.07     39.79 o
   7   5   3      125.09       65.60     14.25 o
   8   5   3      435.25      440.82     24.74 o
   9   5   3      681.41      750.29     33.00 o
  10   5   3      923.18      921.40     80.76 o
  11   5   3      762.94      720.36     99.79 o
  12   5   3       70.52      -10.85    138.32 o
  13   5   3       20.65      -40.68     65.09 o
  14   5   3        8.96       40.68     81.36 o
 -12   6   3     1642.51     1978.67    136.62 o
 -11   6   3      154.90      142.45     53.92 o
 -10   6   3        6.17      -11.13     27.68 o
  -9   6   3       14.89      -12.28     23.93 o
  -8   6   3      583.41      598.50     35.92 o
  -7   6   3       89.08       65.82     19.92 o
  -6   6   3    11539.43    11820.30    160.02 o
  -5   6   3      168.67      177.54     16.36 o
  -4   6   3      909.15      965.04     24.34 o
  -3   6   3     4823.96     4752.88     71.77 o
  -2   6   3       21.89       16.52     10.40 o
  -1   6   3     4022.35     4136.06     56.00 o
   0   6   3    18997.01    18805.72    217.49 o
   1   6   3        5.88        1.11      8.35 o
   2   6   3       11.84        5.82      8.43 o
   3   6   3      812.95      436.34     29.57 o
   4   6   3       55.47       64.83     14.07 o
   5   6   3     1048.80     1164.94     25.62 o
   6   6   3    22569.12    23558.91    244.92 o
   7   6   3       30.75       11.82     11.54 o
   8   6   3      498.94      509.65     26.46 o
   9   6   3     1884.63     1783.32     67.40 o
  10   6   3      667.98      650.04     42.63 o
  11   6   3      518.44      363.32     52.88 o
  12   6   3       27.44      -54.92     54.92 o
  13   6   3       43.71       81.36     69.16 o
  14   6   3       58.18      191.20     93.57 o
 -12   7   3       10.86      -79.47     93.57 o
 -11   7   3        1.26      -34.72     93.57 o
 -10   7   3      211.47      188.51     61.07 o
  -9   7   3       26.01        0.41     31.54 o
  -8   7   3        3.14        8.11     19.90 o
  -7   7   3     1968.65     2058.15     54.19 o
  -6   7   3      426.28      448.79     25.48 o
  -5   7   3       31.03       22.43     13.23 o
  -4   7   3     2504.74     2363.42     49.04 o
  -3   7   3       66.76       61.99     10.56 o
  -2   7   3     2258.52     2329.92     38.48 o
  -1   7   3    27522.92    28048.81    320.54 o
   0   7   3      805.31      849.86     24.54 o
   1   7   3      478.95      550.14     22.74 o
   2   7   3    75891.94    76864.48    914.93 o
   3   7   3      530.67      581.24     24.98 o
   4   7   3     2354.09     2559.89     42.88 o
   5   7   3     3118.73     2635.03     41.97 o
   6   7   3       56.36       82.94     12.04 o
   7   7   3      217.25      210.85     17.34 o
   8   7   3     7288.02     7142.72    104.94 o
   9   7   3     1479.83     1373.66     58.29 o
  10   7   3       66.92      106.55     28.39 o
  11   7   3       93.01       -5.42     54.58 o
  12   7   3      136.03      106.69    128.15 o
  13   7   3       82.05       48.82     73.23 o
  14   7   3      206.18      252.23     89.50 o
 -12   8   3        0.27      -10.17    168.83 o
 -11   8   3      172.50      188.11     77.30 o
 -10   8   3        3.13      -40.76     70.79 o
  -9   8   3      106.92       92.42     33.28 o
  -8   8   3      454.18      331.16     38.73 o
  -7   8   3      278.17      288.16     26.58 o
  -6   8   3      622.24      666.21     33.43 o
  -5   8   3      852.40      864.42     30.45 o
  -4   8   3        3.48        8.98     11.32 o
  -3   8   3     1977.48     1969.59     40.16 o
  -2   8   3    13889.84    14418.18    176.06 o
  -1   8   3      308.46      291.61     15.95 o
   0   8   3        2.93       15.43      9.41 o
   1   8   3     7469.83     7326.14    103.74 o
   2   8   3      647.28      665.31     49.07 o
   3   8   3      635.55      704.32     31.38 o
   4   8   3     3578.48     3004.65     57.66 o
   5   8   3       17.96        9.23     11.33 o
   6   8   3     3002.72     3352.92     60.92 o
   7   8   3     5595.84     5352.95     77.34 o
   8   8   3      796.14      734.61     32.68 o
   9   8   3     1714.79     1605.96     46.61 o
  10   8   3     4783.07     4609.10     91.12 o
  11   8   3       35.99      -41.25     51.29 o
  12   8   3      347.76      248.16     85.43 o
  13   8   3      201.90      162.73     85.43 o
  14   8   3       85.04      117.98     81.36 o
 -11   9   3      194.57      184.88     77.03 o
 -10   9   3      167.78      173.35    122.05 o
  -9   9   3      220.45      325.69     58.96 o
  -8   9   3      815.33      788.11     51.96 o
  -7   9   3        1.65       29.86     24.03 o
  -6   9   3      992.64     1010.83     47.41 o
  -5   9   3       65.31       50.91     16.75 o
  -4   9   3     1055.53     1053.44     37.53 o
  -3   9   3    12742.16    12931.62    159.75 o
  -2   9   3      107.30      110.53     13.04 o
  -1   9   3        2.76       11.80      9.55 o
   0   9   3    20720.65    20361.81    258.41 o
   1   9   3      662.51      715.63     26.05 o
   2   9   3        2.27       15.74     11.42 o
   3   9   3     5351.70     5166.01     81.25 o
   4   9   3       16.35       -5.86     16.86 o
   5   9   3     1666.91     1755.96     41.40 o
   6   9   3    16699.43    16827.22    195.23 o
   7   9   3        9.49       22.06     21.45 o
   8   9   3       34.44       23.57     17.60 o
   9   9   3      128.85      212.59     34.23 o
  10   9   3        4.86       20.71     22.43 o
  11   9   3      226.59      156.37     60.64 o
  12   9   3      973.03      996.70    122.05 o
  13   9   3      170.76      109.84     81.36 o
 -11  10   3      175.81      233.70    154.59 o
 -10  10   3     2439.13     2496.24    139.55 o
  -9  10   3       46.55       19.06     44.41 o
  -8  10   3      104.60      150.07     32.59 o
  -7  10   3        1.16       15.17     24.51 o
  -6  10   3       93.63       99.41     25.48 o
  -5  10   3      281.72      295.45     29.29 o
  -4  10   3      167.73      198.03     24.24 o
  -3  10   3      193.65      201.39     23.80 o
  -2  10   3      239.28      262.49     17.80 o
  -1  10   3     1681.76     1689.85     39.15 o
   0  10   3        7.38       15.65     11.56 o
   1  10   3      113.16      117.33     14.52 o
   2  10   3     5401.99     5276.64     83.87 o
   3  10   3      340.40      266.16     19.11 o
   4  10   3     1675.17     1799.50     47.12 o
   5  10   3    17420.99    17562.77    253.00 o
   6  10   3       72.97       62.03     16.42 o
   7  10   3      451.29      453.11     28.14 o
   8  10   3      135.74      161.50     22.39 o
   9  10   3      654.19      687.22     38.01 o
  10  10   3      189.77      179.04     27.54 o
  11  10   3     1641.16     1540.50    122.05 o
  12  10   3        4.89       32.55     69.16 o
  13  10   3      759.47      707.86    113.91 o
 -10  11   3       57.22      141.72     69.38 o
  -9  11   3      288.02      299.23    183.07 o
  -8  11   3      170.27      189.57     45.58 o
  -7  11   3      263.38      350.19     36.50 o
  -6  11   3      190.22      155.51     28.41 o
  -5  11   3      404.09      338.67     32.36 o
  -4  11   3       26.23       28.16     19.81 o
  -3  11   3      492.66      488.73     32.30 o
  -2  11   3    10057.93     9721.21    159.44 o
  -1  11   3       47.27       47.78     12.08 o
   0  11   3     1899.77     1985.44     44.09 o
   1  11   3      702.20      592.10     30.93 o
   2  11   3       98.64      133.00     16.65 o
   3  11   3     4713.24     4538.10     77.32 o
   4  11   3     2474.95     2313.07     65.18 o
   5  11   3       55.40       73.40     21.04 o
   6  11   3      337.72      314.16     26.78 o
   7  11   3     4258.67     4241.86     77.03 o
   8  11   3      510.04      504.56     43.35 o
   9  11   3     2765.55     2741.24     68.40 o
  10  11   3      480.37      641.96     40.09 o
  11  11   3      454.34      296.98     77.30 o
  12  11   3       15.20       97.64     73.23 o
  13  11   3     1038.23     1029.25    134.25 o
 -10  12   3       46.41      -15.59    105.77 o
  -9  12   3     1188.42     1301.80    211.55 o
  -8  12   3      444.38      548.33     85.43 o
  -7  12   3      623.07      629.14     67.46 o
  -6  12   3      544.56      557.87     46.53 o
  -5  12   3     1244.83     1277.99     82.93 o
  -4  12   3      297.78      329.36     39.00 o
  -3  12   3      266.34      254.06     27.84 o
  -2  12   3      529.10      519.38     33.09 o
  -1  12   3     1855.56     1843.89     54.29 o
   0  12   3     2377.57     2355.40     78.10 o
   1  12   3       98.36      102.72     18.19 o
   2  12   3     1028.40     1023.45     37.48 o
   3  12   3     4079.41     4391.84     84.75 o
   4  12   3      363.65      350.49     35.41 o
   5  12   3        6.34       28.22     20.16 o
   6  12   3    13694.02    13302.94    212.39 o
   7  12   3     2269.62     2150.40     99.50 o
   8  12   3     1289.98     1164.38     54.13 o
   9  12   3     1680.37     1899.88     59.57 o
  10  12   3       77.84       68.44     27.15 o
  11  12   3      297.71      545.14    101.70 o
  12  12   3     1902.20     2099.18    162.73 o
  13  12   3      250.08      113.91     77.30 o
  -9  13   3      102.60      128.27     72.97 o
  -8  13   3       13.06      -48.82     61.02 o
  -7  13   3      583.73      520.04     59.62 o
  -6  13   3      704.56      764.41     63.88 o
  -5  13   3      205.62      259.75     35.88 o
  -4  13   3      870.83      970.94     57.74 o
  -3  13   3     1232.53     1325.00     51.42 o
  -2  13   3      646.08      618.35     37.71 o
  -1  13   3     2226.88     2095.58     60.18 o
   0  13   3     4821.93     4714.04    108.06 o
   1  13   3     5796.84     5595.05    120.36 o
   2  13   3       24.29       25.23     16.87 o
   3  13   3     1378.35     1312.17     44.19 o
   4  13   3       88.65       84.99     26.42 o
   5  13   3      396.85      408.94     33.37 o
   6  13   3     1038.67      953.59     54.14 o
   7  13   3       64.93       69.41     28.20 o
   8  13   3     4890.82     4834.19    121.35 o
   9  13   3       46.83       33.33     26.89 o
  10  13   3       69.48        9.62     61.02 o
  11  13   3     1554.65     1643.55    150.52 o
  12  13   3      262.58      317.32     93.57 o
  -9  14   3       60.19       14.70     69.38 o
  -8  14   3     1596.13     1937.14    139.55 o
  -7  14   3      132.31      181.86     66.46 o
  -6  14   3      205.63      286.37     47.92 o
  -5  14   3      221.50      223.92     49.91 o
  -4  14   3      382.72      466.55     45.00 o
  -3  14   3      872.51      813.58     50.63 o
  -2  14   3     2474.57     2414.34     76.71 o
  -1  14   3       43.61       28.39     20.99 o
   0  14   3       49.86       57.54     24.44 o
   1  14   3      939.56      835.48     48.08 o
   2  14   3      401.67      393.35     55.20 o
   3  14   3      845.75      913.92     40.75 o
   4  14   3     2812.19     2706.21     83.05 o
   5  14   3      887.60      823.18     64.68 o
   6  14   3      327.84      305.48     38.16 o
   7  14   3     1344.92     1482.62    136.69 o
   8  14   3      220.80      253.59     41.45 o
   9  14   3      351.08      359.10     52.04 o
  10  14   3     1557.19     1859.16    158.66 o
  11  14   3       16.16      -36.61     65.09 o
  12  14   3        3.46        4.07     65.09 o
  -8  15   3       19.80      -45.02    148.49 o
  -7  15   3       56.32       22.86     95.60 o
  -6  15   3      237.02      256.49     69.38 o
  -5  15   3      946.00      893.07     91.51 o
  -4  15   3      328.10      327.27     41.02 o
  -3  15   3     1250.96     1317.95     64.34 o
  -2  15   3       75.23       22.36     35.82 o
  -1  15   3     1502.12     1533.37     64.14 o
   0  15   3      110.10       91.53     30.87 o
   1  15   3     2353.96     2316.40     88.14 o
   2  15   3     1148.25     1102.97     81.39 o
   3  15   3      730.33      627.00     51.35 o
   4  15   3      337.82      415.78     39.48 o
   5  15   3      119.59       38.82     46.78 o
   6  15   3     1800.13     1780.33    123.10 o
   7  15   3      243.29      278.13     74.19 o
   8  15   3      697.46      760.01     98.94 o
   9  15   3     1102.48      950.78     87.47 o
  10  15   3      137.25      105.77     65.09 o
  11  15   3       35.34       65.09     73.23 o
  12  15   3      749.02     1074.00    138.32 o
  -7  16   3       56.70       76.28     66.21 o
  -6  16   3      546.96      488.16     83.54 o
  -5  16   3        1.76      -26.44     55.62 o
  -4  16   3     1982.30     1883.70    128.59 o
  -3  16   3      315.65      305.74     40.95 o
  -2  16   3       17.24        1.61     25.55 o
  -1  16   3      247.59      242.21     34.30 o
   0  16   3      661.94      612.48     72.34 o
   1  16   3      603.90      592.15     53.99 o
   2  16   3     1141.20      957.56     73.47 o
   3  16   3     1233.65     1077.84    187.14 o
   4  16   3     2820.74     2968.81    120.72 o
   5  16   3     1590.56     1512.79     79.45 o
   6  16   3     1210.92     1220.79    168.83 o
   7  16   3     1183.62     1195.90     70.03 o
   8  16   3     1650.72     1700.25     94.41 o
   9  16   3      673.80      681.71     87.47 o
  10  16   3      427.94      691.59    109.84 o
  11  16   3      466.12      471.91     97.64 o
  -6  17   3       14.03        6.10     62.79 o
  -5  17   3      485.45      433.72    126.11 o
  -4  17   3      873.29      855.73    156.63 o
  -3  17   3      364.06      339.55     74.26 o
  -2  17   3     1307.57     1313.99     68.47 o
  -1  17   3      214.98      265.19     57.54 o
   0  17   3     2032.41     1978.28     88.45 o
   1  17   3       66.32        0.05     59.46 o
   2  17   3      938.80      993.26     77.51 o
   3  17   3      756.78      844.76     71.74 o
   4  17   3     1088.65     1132.99     83.27 o
   5  17   3     1072.03     1051.15     79.93 o
   6  17   3     1522.58     1912.05    146.45 o
   7  17   3      680.55      650.36     67.19 o
   8  17   3       19.03       -4.07     40.27 o
   9  17   3        2.71      -24.55     41.64 o
  10  17   3      116.93       89.50     73.23 o
  11  17   3      130.02       56.95     69.16 o
  -5  18   3      150.01      181.35     72.17 o
  -4  18   3       14.94      -48.82     89.50 o
  -3  18   3     1459.27     1723.97    131.89 o
  -2  18   3      483.23      468.00     78.13 o
  -1  18   3      959.13      971.45     76.57 o
   0  18   3     2401.74     2595.45    139.78 o
   1  18   3     2433.74     2299.48    130.98 o
   2  18   3      230.82      227.82     69.16 o
   3  18   3      291.47      301.05     77.30 o
   4  18   3     1090.92     1118.75    122.05 o
   5  18   3     1708.49     1533.70    146.45 o
   6  18   3        6.61       61.02     61.02 o
   7  18   3     1417.63     1460.48    142.39 o
   8  18   3      170.33      221.45     53.16 o
   9  18   3      169.36      212.38     54.66 o
  10  18   3        1.55      -20.34     69.16 o
  -4  19   3      205.55       89.42     69.58 o
  -3  19   3        4.64      -20.53     58.52 o
  -2  19   3       56.37       70.24     85.43 o
  -1  19   3      606.72      616.91     87.30 o
   0  19   3     2714.65     2872.47    152.48 o
   1  19   3     2347.36     2485.66    174.93 o
   2  19   3       11.26       65.09     65.09 o
   3  19   3     1238.37     1216.39    134.25 o
   4  19   3      142.89      142.39     69.16 o
   5  19   3       12.63      -48.82     48.82 o
   6  19   3        9.13        0.00     65.09 o
   7  19   3     1448.31     1346.57    150.52 o
   8  19   3       97.04       77.30     73.23 o
   9  19   3     1491.64     1521.50    158.66 o
  -3  20   3      255.04      313.39    185.10 o
  -2  20   3     2198.89     2567.05    155.33 o
  -1  20   3      217.23      196.63     72.08 o
   0  20   3      902.15      882.80    122.05 o
   1  20   3     1192.60     1074.00    134.25 o
   2  20   3     2362.70     2298.52    174.93 o
   3  20   3      993.86     1057.73    134.25 o
   4  20   3      183.17      117.98     77.30 o
   5  20   3     2075.63     2282.25    170.86 o
   6  20   3       62.83      -65.09     65.09 o
   7  20   3      160.75      109.84     73.23 o
   8  20   3      623.49      618.36    113.91 o
  -1  21   3      236.73      162.73     89.50 o
   0  21   3     1270.72     1387.25    162.73 o
   1  21   3       38.84       69.16     73.23 o
   2  21   3      261.19      358.00     93.57 o
   3  21   3      103.10      122.05     77.30 o
   4  21   3       88.85      109.84     77.30 o
   5  21   3      443.66      447.50    105.77 o
   6  21   3       77.89      105.77     73.23 o
  -6 -20   4      249.26      252.23     93.57 o
  -5 -20   4      511.95      593.95    117.98 o
  -4 -20   4      582.29      504.45    109.84 o
  -3 -20   4      604.17      756.68    122.05 o
  -2 -20   4      566.66      439.36    105.77 o
  -1 -20   4       51.16       81.36     77.30 o
   0 -20   4      231.29      217.65     66.16 o
   1 -20   4      226.14      247.63     65.98 o
  -7 -19   4     1609.81     1867.30    187.14 o
  -6 -19   4       11.40       93.57     73.23 o
  -5 -19   4     1326.28     1370.98    158.66 o
  -4 -19   4     2259.55     2241.57    179.00 o
  -3 -19   4      679.50      703.80    117.98 o
  -2 -19   4     1643.47     1842.89    174.93 o
  -1 -19   4     1132.46     1488.95    162.73 o
   0 -19   4      423.30      495.31     93.57 o
   1 -19   4     2037.33     2044.96    246.13 o
   2 -19   4       74.03       72.46     52.70 o
   3 -19   4     1602.95     1710.86    108.60 o
  -9 -18   4       83.46      142.39     81.36 o
  -8 -18   4      687.61      821.77    130.18 o
  -7 -18   4      106.74      284.77     93.57 o
  -6 -18   4      982.80     1098.41    138.32 o
  -5 -18   4      986.27      878.73    126.11 o
  -4 -18   4       66.12      113.91     77.30 o
  -3 -18   4     1388.31     1436.07    154.59 o
  -2 -18   4      882.64      878.73    117.98 o
  -1 -18   4       62.78      134.25     73.23 o
   0 -18   4      819.14      951.95    126.11 o
   1 -18   4     2645.33     2679.88    154.59 o
   2 -18   4       39.26       61.78     42.44 o
   3 -18   4      910.43     1003.38     81.26 o
   4 -18   4      169.82      152.31     52.93 o
  -9 -17   4      134.83      158.66     81.36 o
  -8 -17   4      170.96      154.59     81.36 o
  -7 -17   4       67.36       52.89     65.09 o
  -6 -17   4     1876.89     1855.09    170.86 o
  -5 -17   4      262.75      370.20     89.50 o
  -4 -17   4     2849.53     2709.23    100.84 o
  -3 -17   4     2015.63     1957.50     85.26 o
  -2 -17   4        1.80       -7.53     25.07 o
  -1 -17   4      405.39      482.27     48.65 o
   0 -17   4       90.10       89.50     69.16 o
   1 -17   4      931.83      946.45     80.21 o
   2 -17   4     1007.47     1026.46    146.05 o
   3 -17   4      533.78      569.65    113.17 o
   4 -17   4     1739.66     1868.16    106.46 o
   5 -17   4      457.97      517.70     66.36 o
 -10 -16   4       55.64       78.46     91.53 o
  -9 -16   4       58.69      134.39     61.34 o
  -8 -16   4      246.21      154.82     49.79 o
  -7 -16   4       16.56       44.75     61.02 o
  -6 -16   4      177.35      188.18     54.92 o
  -5 -16   4       75.07       82.43     40.68 o
  -4 -16   4     3041.81     2834.93    101.55 o
  -3 -16   4     2209.99     2114.61     84.27 o
  -2 -16   4      838.54      827.12     56.51 o
  -1 -16   4     1040.02     1132.94     87.47 o
   0 -16   4      160.23      126.81     30.85 o
   1 -16   4      658.55      736.26     47.01 o
   2 -16   4      685.73      730.99     64.78 o
   3 -16   4       98.15       93.66     40.96 o
   4 -16   4     2325.64     2192.59    100.08 o
   5 -16   4      127.38      117.28     46.15 o
   6 -16   4      765.63      768.92     74.95 o
 -11 -15   4        0.28       -2.08     39.05 o
 -10 -15   4      465.46      384.23     47.07 o
  -9 -15   4       31.28       50.14     42.28 o
  -8 -15   4     1605.18     1777.38     97.90 o
  -7 -15   4     1166.26     1182.68    103.29 o
  -6 -15   4      886.21      964.02     53.97 o
  -5 -15   4     1234.02     1191.85     66.46 o
  -4 -15   4      396.62      358.03     38.73 o
  -3 -15   4      568.85      539.46     45.53 o
  -2 -15   4      538.14      464.28     44.34 o
  -1 -15   4      413.07      307.91     34.23 o
   0 -15   4      135.99      103.03     27.92 o
   1 -15   4      688.27      658.79     46.39 o
   2 -15   4      677.12      658.67     44.92 o
   3 -15   4      547.37      576.25     43.78 o
   4 -15   4      573.33      546.56     58.83 o
   5 -15   4     1215.33     1214.12     95.35 o
   6 -15   4     1147.57     1324.07     89.90 o
   7 -15   4       35.05       15.36     43.33 o
 -11 -14   4     2368.74     2419.03     90.88 o
 -10 -14   4      155.59      128.11     39.35 o
  -9 -14   4       51.23       73.11     31.70 o
  -8 -14   4     1507.71     1658.36     59.11 o
  -7 -14   4      131.06      131.72     23.96 o
  -6 -14   4     1203.23     1236.12     58.80 o
  -5 -14   4      164.68      176.97     32.12 o
  -4 -14   4       21.11       36.16     24.03 o
  -3 -14   4       20.67       14.84     21.43 o
  -2 -14   4      811.30      625.42     48.05 o
  -1 -14   4      558.80      685.84     42.74 o
   0 -14   4      647.94      596.84     53.42 o
   1 -14   4      553.46      512.07     37.22 o
   2 -14   4      935.38      920.14     51.88 o
   3 -14   4      136.21      114.20     27.27 o
   4 -14   4       47.12       82.96     26.87 o
   5 -14   4      695.73      589.85     59.91 o
   6 -14   4      870.11      836.88     70.15 o
   7 -14   4     2822.96     2948.41    118.81 o
   8 -14   4       13.90       90.38     47.19 o
 -12 -13   4      700.62      799.27     62.79 o
 -11 -13   4      622.94      706.06     69.29 o
 -10 -13   4       22.62       16.70     30.00 o
  -9 -13   4     1007.13      992.71     59.08 o
  -8 -13   4       19.49       36.40     23.17 o
  -7 -13   4      452.56      437.28     32.44 o
  -6 -13   4      799.57      879.47     40.00 o
  -5 -13   4     1621.84     1597.25     53.54 o
  -4 -13   4      945.76      893.14     40.47 o
  -3 -13   4      977.32      943.09     65.09 o
  -2 -13   4      372.32      321.21     34.48 o
  -1 -13   4      336.95      323.49     32.54 o
   0 -13   4      750.92      691.81     41.88 o
   1 -13   4     1166.33     1118.27     58.60 o
   2 -13   4      424.39      442.67     35.75 o
   3 -13   4     4398.02     4381.53    121.53 o
   4 -13   4      159.65      120.55     29.95 o
   5 -13   4     2190.27     2128.47     75.30 o
   6 -13   4       73.30       69.23     37.43 o
   7 -13   4     2284.33     2340.68    139.39 o
   8 -13   4       15.66       77.76     46.04 o
   9 -13   4      326.40      343.18     62.94 o
 -12 -12   4      265.90      353.04     49.18 o
 -11 -12   4       43.13       -2.84     33.52 o
 -10 -12   4      897.78      841.85     88.08 o
  -9 -12   4      119.09      142.00     41.86 o
  -8 -12   4       42.33       36.76     38.79 o
  -7 -12   4       55.10       88.08     27.11 o
  -6 -12   4      343.66      311.33     45.78 o
  -5 -12   4      822.64      778.88     40.06 o
  -4 -12   4     8046.20     8013.61    145.17 o
  -3 -12   4      225.94      243.30     25.11 o
  -2 -12   4      464.91      456.90     32.54 o
  -1 -12   4     1813.04     1731.41    104.13 o
   0 -12   4     5974.74     5830.14    134.39 o
   1 -12   4     6593.87     6263.90    143.80 o
   2 -12   4     3659.01     3595.46     88.53 o
   3 -12   4     2487.97     2421.33     71.91 o
   4 -12   4      156.20      152.59     27.44 o
   5 -12   4      717.70      755.83     57.54 o
   6 -12   4      601.83      621.73     47.18 o
   7 -12   4      500.58      516.50     95.93 o
   8 -12   4      477.99      500.48     61.82 o
   9 -12   4      122.19      200.31     55.39 o
 -12 -11   4      309.90      426.26     82.79 o
 -11 -11   4     3567.65     3161.60    108.04 o
 -10 -11   4      895.10      897.84     56.78 o
  -9 -11   4      435.30      470.30     37.77 o
  -8 -11   4      640.95      721.20     53.06 o
  -7 -11   4      140.31      125.06     25.74 o
  -6 -11   4      134.79      133.93     22.37 o
  -5 -11   4    18856.31    18510.46    300.26 o
  -4 -11   4     2006.71     1910.18     43.06 o
  -3 -11   4      744.87      762.31     26.19 o
  -2 -11   4     2453.74     2542.35     51.22 o
  -1 -11   4        3.44       -1.74     13.15 o
   0 -11   4      535.34      496.28     28.20 o
   1 -11   4      628.01      600.17     38.86 o
   2 -11   4     1220.77     1187.45     53.43 o
   3 -11   4     1470.84     1397.36     53.21 o
   4 -11   4        3.15       -0.32     19.27 o
   5 -11   4     1258.25     1227.05     57.50 o
   6 -11   4     1576.58     1721.08     67.17 o
   7 -11   4        3.80       32.49     27.27 o
   8 -11   4     1187.72     1120.87     85.84 o
   9 -11   4       78.17       84.87     75.62 o
  10 -11   4      463.26      555.98     86.30 o
 -13 -10   4      303.43      281.26     68.86 o
 -12 -10   4      251.78      298.78     54.02 o
 -11 -10   4      419.88      388.46     46.25 o
 -10 -10   4      514.38      456.49     43.42 o
  -9 -10   4     2444.91     2706.51     73.38 o
  -8 -10   4      740.76      698.51     39.06 o
  -7 -10   4     2109.15     2079.67     58.82 o
  -6 -10   4      829.95      751.41     36.55 o
  -5 -10   4     2036.46     1955.72     50.94 o
  -4 -10   4        9.99       21.94     11.38 o
  -3 -10   4     6133.67     6225.96     85.30 o
  -2 -10   4     2829.08     2748.54     59.46 o
  -1 -10   4      473.17      493.13     19.33 o
   0 -10   4     1934.07     1658.31     41.06 o
   1 -10   4     1027.29     1059.48     34.06 o
   2 -10   4     1506.13     1466.76     36.41 o
   3 -10   4    10649.07    10134.46    184.80 o
   4 -10   4     1718.91     1672.13     57.50 o
   5 -10   4       36.81       33.80     22.33 o
   6 -10   4     1986.27     1953.91     68.59 o
   7 -10   4      887.35      898.48     71.05 o
   8 -10   4       14.59        7.96     34.25 o
   9 -10   4        4.87       42.31     61.94 o
  10 -10   4      319.60      406.98     77.67 o
 -13  -9   4      121.18       87.47     47.23 o
 -12  -9   4      826.11      789.20     59.42 o
 -11  -9   4      887.28      894.46     57.94 o
 -10  -9   4     5228.30     5049.60    169.34 o
  -9  -9   4      401.79      362.10     33.90 o
  -8  -9   4        2.45        5.72     22.14 o
  -7  -9   4      567.21      538.71     34.34 o
  -6  -9   4      540.63      510.57     31.43 o
  -5  -9   4       87.74      110.29     14.86 o
  -4  -9   4    14457.11    14450.75    175.45 o
  -3  -9   4        4.51       -8.35      8.69 o
  -2  -9   4      198.90      194.58     13.11 o
  -1  -9   4     6351.61     6099.45     86.67 o
   0  -9   4     1867.54     1947.66     43.07 o
   1  -9   4      324.19      297.04     19.53 o
   2  -9   4     1801.25     1634.32     36.91 o
   3  -9   4       50.07       47.14     14.53 o
   4  -9   4      289.09      308.09     28.96 o
   5  -9   4     8048.25     8095.07    159.01 o
   6  -9   4      647.85      637.05     59.31 o
   7  -9   4       24.15       36.05     26.05 o
   8  -9   4        0.59       58.73     28.87 o
   9  -9   4       25.31       60.15     40.07 o
  10  -9   4      191.04      106.69     57.32 o
  11  -9   4     3401.41     3240.96    221.72 o
 -13  -8   4      401.10      341.09     58.93 o
 -12  -8   4      890.66      913.36     70.38 o
 -11  -8   4      691.66      716.70     61.82 o
 -10  -8   4      204.92      254.41     34.41 o
  -9  -8   4      386.00      384.00     35.88 o
  -8  -8   4     4839.94     5073.50     93.99 o
  -7  -8   4      909.34      862.85     39.80 o
  -6  -8   4        7.78       -5.85     12.89 o
  -5  -8   4    15000.27    15077.74    183.04 o
  -4  -8   4      815.43      753.45     27.10 o
  -3  -8   4       45.37       35.16     10.96 o
  -2  -8   4    23655.48    24126.28    257.98 o
  -1  -8   4       51.68       44.11     10.48 o
   0  -8   4     4233.04     4426.34     74.40 o
   1  -8   4      119.32       85.34     12.62 o
   2  -8   4      767.73      778.14     25.49 o
   3  -8   4      434.16      440.61     29.11 o
   4  -8   4    17011.49    16806.00    250.52 o
   5  -8   4        7.08       26.04     18.12 o
   6  -8   4      223.84      262.18     36.41 o
   7  -8   4      148.32      216.91     31.37 o
   8  -8   4        5.92       37.91     30.91 o
   9  -8   4     1149.36     1138.56     77.29 o
  10  -8   4      304.51      282.26     68.86 o
  11  -8   4      739.74      811.62    100.19 o
 -13  -7   4      272.22      195.01     66.46 o
 -12  -7   4        2.89      -16.14     40.30 o
 -11  -7   4       82.13       75.36     43.65 o
 -10  -7   4      261.68      269.76     38.39 o
  -9  -7   4     3238.12     3313.25     89.67 o
  -8  -7   4     2507.21     2365.17     67.26 o
  -7  -7   4     1415.20     1373.44     51.16 o
  -6  -7   4     2493.62     2275.23     46.53 o
  -5  -7   4      134.39       95.21     13.33 o
  -4  -7   4        1.74       -9.30      9.30 o
  -3  -7   4    25105.87    25451.86    291.62 o
  -2  -7   4       17.25       37.52      7.56 o
  -1  -7   4      454.83      442.66     14.85 o
   0  -7   4    18228.43    17648.24    244.92 o
   1  -7   4     1743.31     1776.65     38.04 o
   2  -7   4      116.90      106.30     11.53 o
   3  -7   4     5552.51     5874.45     91.57 o
   4  -7   4       67.13       87.61     14.86 o
   5  -7   4      254.11      299.36     29.12 o
   6  -7   4     2486.49     2287.29     61.91 o
   7  -7   4      399.58      429.45     58.72 o
   8  -7   4      825.35      871.66     82.21 o
   9  -7   4     3153.03     3024.62     93.33 o
  10  -7   4      314.71      375.34     70.08 o
  11  -7   4      281.63      274.13     74.13 o
  12  -7   4       76.86      -73.23     73.23 o
 -13  -6   4       86.82       43.86     57.67 o
 -12  -6   4      307.82      356.79     52.81 o
 -11  -6   4      172.34      166.88     52.85 o
 -10  -6   4      480.36      586.90     52.26 o
  -9  -6   4      369.92      350.71     38.94 o
  -8  -6   4     1125.20     1076.25     48.19 o
  -7  -6   4     3289.46     3301.60     68.84 o
  -6  -6   4      591.57      550.80     26.13 o
  -5  -6   4      868.01      852.26     28.86 o
  -4  -6   4    16564.71    15950.18    187.90 o
  -3  -6   4     1959.14     2022.43     31.57 o
  -2  -6   4      319.65      343.26     12.05 o
  -1  -6   4    41857.68    41966.60    433.68 o
   0  -6   4      608.90      634.68     26.69 o
   1  -6   4        3.40        7.04      8.29 o
   2  -6   4     7999.79     7552.32     93.86 o
   3  -6   4      349.15      374.31     18.85 o
   4  -6   4      807.67      852.48     24.96 o
   5  -6   4      202.73      388.93     18.85 o
   6  -6   4       44.70       30.22     15.34 o
   7  -6   4      922.21      911.12     48.62 o
   8  -6   4      432.68      444.86     39.91 o
   9  -6   4     1528.25     1534.73     66.99 o
  10  -6   4      644.87      657.34     67.52 o
  11  -6   4       15.28      -13.02     54.16 o
  12  -6   4       53.69      -57.49     91.53 o
 -13  -5   4        5.86      -58.99     58.99 o
 -12  -5   4      256.69      190.81     47.72 o
 -11  -5   4      918.78      822.47     58.66 o
 -10  -5   4     2207.57     2034.36     73.75 o
  -9  -5   4      327.65      268.17     37.13 o
  -8  -5   4      991.28      943.12     44.64 o
  -7  -5   4      368.09      369.73     27.09 o
  -6  -5   4      740.04      731.23     25.37 o
  -5  -5   4    14188.28    14171.11    236.82 o
  -4  -5   4     1054.85     1015.84     27.38 o
  -3  -5   4        0.31        6.58      8.32 o
  -2  -5   4      157.98      266.27     11.50 o
  -1  -5   4     2171.26     2181.48     30.03 o
   0  -5   4        2.40        6.90      5.73 o
   1  -5   4    10350.14     9858.29    131.24 o
   2  -5   4        2.49        7.89      7.78 o
   3  -5   4     1221.60     1321.35     26.07 o
   4  -5   4    23117.25    23764.75    247.22 o
   5  -5   4      553.74      627.17     22.75 o
   6  -5   4      183.66      174.63     19.92 o
   7  -5   4      960.12      909.68     36.35 o
   8  -5   4      278.00      283.44     28.73 o
   9  -5   4      130.83      138.77     32.16 o
  10  -5   4      197.08      184.30     43.02 o
  11  -5   4        7.32      -52.89     52.89 o
  12  -5   4     1420.01     1102.04    307.15 o
 -13  -4   4       29.49      -29.44     87.47 o
 -12  -4   4      481.03      379.24     53.10 o
 -11  -4   4      521.53      528.66     50.33 o
 -10  -4   4      520.39      486.57     46.73 o
  -9  -4   4     3636.55     3440.58     92.79 o
  -8  -4   4      234.45      260.63     26.08 o
  -7  -4   4      709.99      737.84     29.78 o
  -6  -4   4       68.18      133.15     15.83 o
  -5  -4   4     1174.70     1086.40     27.88 o
  -4  -4   4     1257.76     1307.65     31.31 o
  -3  -4   4     4932.43     4799.81     62.11 o
  -2  -4   4       14.05       12.28      4.32 o
  -1  -4   4      102.61      113.76      8.51 o
   0  -4   4    14170.81    15737.95    179.05 o
   1  -4   4      702.26      680.16     20.60 o
   2  -4   4      191.31      187.52     11.10 o
   3  -4   4    15199.65    14855.90    149.92 o
   4  -4   4       85.00       89.63     10.42 o
   5  -4   4     1921.42     2002.07     36.19 o
   6  -4   4     1896.54     1651.59     36.57 o
   7  -4   4      229.90      197.18     20.29 o
   8  -4   4      115.58      117.30     20.26 o
   9  -4   4     3412.38     3644.42     84.96 o
  10  -4   4      866.69      898.33     55.66 o
  11  -4   4      447.27      472.46     84.02 o
  12  -4   4     2918.51     3197.59    223.75 o
  13  -4   4        7.58      -16.27     85.43 o
 -13  -3   4      358.80      469.34     77.03 o
 -12  -3   4      357.65      253.71     51.37 o
 -11  -3   4       84.46       52.10     50.05 o
 -10  -3   4      547.50      482.06     58.01 o
  -9  -3   4      179.85      160.36     41.17 o
  -8  -3   4      727.64      764.77     36.68 o
  -7  -3   4      160.41      165.61     17.73 o
  -6  -3   4     2155.36     2315.39     45.08 o
  -5  -3   4      188.44      184.25     15.86 o
  -4  -3   4    14419.66    14081.89    179.81 o
  -3  -3   4     2974.98     3067.19     53.16 o
  -2  -3   4      704.92      727.61     14.61 o
  -1  -3   4    20008.20    19960.43    222.61 o
   0  -3   4       98.04      116.66      6.31 o
   1  -3   4       75.98       67.41      5.93 o
   2  -3   4      486.05      570.53     18.31 o
   3  -3   4      132.38      139.88      9.48 o
   4  -3   4      597.55      568.56     18.31 o
   5  -3   4    73908.39    75708.42    811.19 o
   6  -3   4      722.90      692.00     24.19 o
   7  -3   4      833.96      841.65     32.22 o
   8  -3   4     9396.03     9234.46    131.61 o
   9  -3   4      267.19      263.79     25.55 o
  10  -3   4     1012.11      964.26     57.08 o
  11  -3   4     5047.22     4970.20    159.13 o
  12  -3   4      254.88      187.14     85.43 o
  13  -3   4      138.75       85.43     85.43 o
 -13  -2   4      235.89      171.56     66.46 o
 -12  -2   4      168.22       55.70    115.94 o
 -11  -2   4     2492.37     2376.45    101.76 o
 -10  -2   4       22.29      -30.40     38.81 o
  -9  -2   4      171.88      138.59     32.85 o
  -8  -2   4       55.84       68.56     21.99 o
  -7  -2   4      507.57      520.71     24.11 o
  -6  -2   4     2092.15     2149.00     42.05 o
  -5  -2   4       92.77      226.57     15.75 o
  -4  -2   4     1253.41     1280.12     28.74 o
  -3  -2   4      129.80      126.19     10.59 o
  -2  -2   4     1536.55     1423.02     32.87 o
  -1  -2   4     1064.50      994.85     42.28 o
   0  -2   4        0.48       13.14      6.64 o
   1  -2   4       59.58       61.40      4.48 o
   2  -2   4        3.90        1.68      4.17 o
   3  -2   4      116.64       97.92      8.12 o
   4  -2   4    27886.59    26655.72    274.65 o
   5  -2   4      615.66      649.20     20.69 o
   6  -2   4      204.46      214.15     15.07 o
   7  -2   4     2243.47     2074.56     49.60 o
   8  -2   4      891.11      838.80     34.29 o
   9  -2   4     1208.18     1342.06     44.34 o
  10  -2   4     4388.26     4397.27    118.75 o
  11  -2   4      198.43      222.59     50.13 o
  12  -2   4       88.61       49.19     54.92 o
  13  -2   4     2010.18     2106.53    124.14 o
 -13  -1   4      121.09       84.69    126.11 o
 -12  -1   4      686.25      760.75     83.95 o
 -11  -1   4       42.36       -2.77     42.28 o
 -10  -1   4      198.61      200.14     46.50 o
  -9  -1   4       21.98      -13.68     28.35 o
  -8  -1   4     1195.52     1120.31     51.01 o
  -7  -1   4      132.42      121.59     14.96 o
  -6  -1   4     1035.96     1153.01     38.06 o
  -5  -1   4     1981.66     2014.38     37.49 o
  -4  -1   4      140.05      145.84     11.76 o
  -3  -1   4    10393.69    10088.57    120.66 o
  -2  -1   4      653.86      611.02     22.68 o
  -1  -1   4        7.07        6.51      8.14 o
   0  -1   4     3868.24     3794.78     65.99 o
   1  -1   4      530.64      538.05     20.14 o
   2  -1   4     2927.92     2910.59     35.72 o
   3  -1   4    17692.84    17662.94    173.31 o
   4  -1   4      346.50      311.04     15.27 o
   5  -1   4      185.86      182.23     12.91 o
   6  -1   4    22599.30    22707.51    241.14 o
   7  -1   4       16.14       24.04     12.59 o
   8  -1   4     3430.85     3280.43     63.72 o
   9  -1   4      155.97      117.56     30.82 o
  10  -1   4      244.79      226.18     35.22 o
  11  -1   4       19.67       -8.34     32.04 o
  12  -1   4     3969.08     4146.54    262.40 o
  13  -1   4      370.46      280.70     89.50 o
 -13   0   4     1716.04     1650.70    117.52 o
 -12   0   4       18.09      -44.97     44.97 o
 -11   0   4      121.94       41.84     50.14 o
 -10   0   4     3867.98     3965.34    128.59 o
  -9   0   4      134.37      119.14     26.23 o
  -8   0   4      304.95      307.56     28.99 o
  -7   0   4      751.14      890.20     33.17 o
  -6   0   4     1853.21     1931.64     49.54 o
  -5   0   4       57.76       76.21     11.80 o
  -4   0   4      566.86      542.66     17.18 o
  -3   0   4       11.32       12.39      7.87 o
  -2   0   4      154.90      130.06      9.43 o
  -1   0   4    78878.04    77003.13    925.63 o
   0   0   4       24.64       35.34     15.49 o
   1   0   4        9.03        9.93      2.80 o
   2   0   4    83645.03    83136.73    737.65 o
   3   0   4      136.15      119.80      8.46 o
   4   0   4        3.61       -3.20      7.14 o
   5   0   4    32003.90    32198.40    337.58 o
   6   0   4      325.18      335.10     17.46 o
   7   0   4      700.74      678.30     26.73 o
   8   0   4    42705.83    42858.38    501.54 o
   9   0   4       11.43        3.63     18.95 o
  10   0   4     1297.77     1232.56    110.39 o
  11   0   4     1434.18     1537.20     72.50 o
  12   0   4       41.09       35.95     36.61 o
  13   0   4        0.11      101.70     73.23 o
 -13   1   4        7.27        0.00     81.36 o
 -12   1   4      120.32       93.36     58.99 o
 -11   1   4      920.36     1126.89     78.31 o
 -10   1   4     1007.62     1127.50    117.03 o
  -9   1   4       11.94       21.09     24.18 o
  -8   1   4     2015.10     2058.88     59.61 o
  -7   1   4      209.35      232.97     22.70 o
  -6   1   4       66.18       72.47     14.47 o
  -5   1   4     3588.97     3879.35     59.55 o
  -4   1   4        1.24       -7.96      7.96 o
  -3   1   4        1.28        8.59      7.78 o
  -2   1   4      290.71      279.65     16.91 o
  -1   1   4      893.98      824.46     33.03 o
   0   1   4      175.85      180.33      6.15 o
   1   1   4       34.73       62.45      5.39 o
   2   1   4        0.55       15.01      7.50 o
   3   1   4     1254.62     1168.43     20.15 o
   4   1   4     7305.42     7257.74     79.49 o
   5   1   4      139.90      145.15     12.28 o
   6   1   4        3.26       -9.25     10.41 o
   7   1   4    20261.68    20482.46    279.80 o
   8   1   4     1209.89     1183.56     39.24 o
   9   1   4       30.25       27.94     20.40 o
  10   1   4      388.47      353.04     47.56 o
  11   1   4        3.48      -28.87     28.87 o
  12   1   4       35.99      -61.59    102.73 o
  13   1   4     2857.34     3043.00    195.27 o
  14   1   4       62.02      -32.55     77.30 o
 -13   2   4       23.34       29.49     52.33 o
 -12   2   4     1088.61     1028.17    140.35 o
 -11   2   4       24.71      -35.51     35.51 o
 -10   2   4       15.50      -31.34     39.93 o
  -9   2   4     8139.27     8189.27    145.18 o
  -8   2   4      339.09      342.03     30.64 o
  -7   2   4      264.51      305.31     23.38 o
  -6   2   4       26.81       30.42     12.37 o
  -5   2   4      173.74      177.25     13.74 o
  -4   2   4       49.87       46.02      9.03 o
  -3   2   4    11768.13    11792.35    132.43 o
  -2   2   4      324.09      292.62     13.24 o
  -1   2   4       82.10       75.61      7.30 o
   0   2   4    13200.83    13970.52    134.29 o
   1   2   4       10.35       12.25      5.28 o
   2   2   4      131.18      163.50     17.09 o
   3   2   4     4520.26     4366.70     60.36 o
   4   2   4        0.18        5.37      7.11 o
   5   2   4      578.11      548.28     17.97 o
   6   2   4     3614.99     3245.97     56.04 o
   7   2   4      556.08      613.92     25.54 o
   8   2   4       13.37        1.18     15.98 o
   9   2   4    25501.29    25387.65    334.11 o
  10   2   4      167.90      172.83     28.45 o
  11   2   4        2.50      -12.95     26.46 o
  12   2   4     3102.98     3238.94    140.80 o
  13   2   4      193.05      410.89     93.57 o
  14   2   4        0.44       73.23     77.30 o
 -13   3   4      243.88      373.21     89.50 o
 -12   3   4       58.32       35.01     51.11 o
 -11   3   4       27.96      -14.71     34.96 o
 -10   3   4     3439.85     3580.62    100.58 o
  -9   3   4        1.58      -20.58     20.58 o
  -8   3   4        0.29       17.62     20.70 o
  -7   3   4       81.14       61.03     18.98 o
  -6   3   4      477.05      516.93     23.41 o
  -5   3   4        2.85       -0.21      9.42 o
  -4   3   4    10957.42    11377.08    132.21 o
  -3   3   4      350.42      327.77     14.27 o
  -2   3   4      182.14      174.06      9.91 o
  -1   3   4    66273.75    66529.80    685.52 o
   0   3   4     2721.88     2667.78     44.55 o
   1   3   4        1.84        0.11     10.38 o
   2   3   4     7428.97     7996.04     86.92 o
   3   3   4       73.72       77.54      6.61 o
   4   3   4        1.37        3.62      7.02 o
   5   3   4      857.44      665.86     23.32 o
   6   3   4      114.85      113.41     12.64 o
   7   3   4      104.36       78.02     14.01 o
   8   3   4     6408.82     6307.91     93.86 o
   9   3   4        1.48      -18.19     18.19 o
  10   3   4       44.97       48.75     23.98 o
  11   3   4     5321.00     5457.21    154.45 o
  12   3   4        4.87      -58.88     73.38 o
  13   3   4      590.77      606.16    109.84 o
  14   3   4     2929.24     3030.80    207.48 o
 -13   4   4       81.68       53.81     85.43 o
 -12   4   4       38.01       61.52     48.80 o
 -11   4   4     3051.74     3214.02    102.21 o
 -10   4   4        0.25       -1.60     32.49 o
  -9   4   4      201.88      174.61     29.32 o
  -8   4   4     1700.04     1568.49     54.18 o
  -7   4   4        0.46        5.87     17.53 o
  -6   4   4       30.29       36.21     13.84 o
  -5   4   4     1689.95     1522.09     33.06 o
  -4   4   4      284.70      287.84     15.18 o
  -3   4   4        7.23        2.16      7.86 o
  -2   4   4    35904.13    36982.64    388.12 o
  -1   4   4     4899.28     5106.18     63.62 o
   0   4   4     5900.68     5818.59     78.82 o
   1   4   4       90.99      130.99     10.46 o
   2   4   4     1096.87     1004.63     45.79 o
   3   4   4       10.51        8.77      9.18 o
   4   4   4     1971.55     2043.26     32.66 o
   5   4   4      910.06      971.13     22.99 o
   6   4   4      486.28      567.96     20.40 o
   7   4   4    12818.72    13765.17    165.37 o
   8   4   4       16.04       28.86     15.08 o
   9   4   4      598.79      607.16     40.28 o
  10   4   4     5304.31     5269.57    110.34 o
  11   4   4      159.46       91.92     42.88 o
  12   4   4       76.56      -20.47     44.14 o
  13   4   4     1931.07     1497.09    150.52 o
  14   4   4       83.09        8.14     73.23 o
 -12   5   4     1629.67     1354.94     99.67 o
 -11   5   4      188.49      109.22     41.34 o
 -10   5   4      395.72      416.07     46.75 o
  -9   5   4    15410.90    15341.81    240.69 o
  -8   5   4     1491.45     1484.77     52.81 o
  -7   5   4      506.08      517.74     31.31 o
  -6   5   4    10809.88    10977.59    136.58 o
  -5   5   4      300.56      310.68     17.95 o
  -4   5   4      393.04      396.38     22.46 o
  -3   5   4    27427.01    28233.06    303.00 o
  -2   5   4     1933.36     2017.83     37.68 o
  -1   5   4       86.34       91.47      8.75 o
   0   5   4    19002.41    18996.36    262.95 o
   1   5   4       70.17       54.06      9.28 o
   2   5   4        1.42        5.88      9.60 o
   3   5   4        3.11        9.51      9.06 o
   4   5   4       40.72       33.08      8.08 o
   5   5   4        3.81        0.38      8.65 o
   6   5   4     2092.58     1900.82     32.62 o
   7   5   4        0.64       -8.20     12.30 o
   8   5   4      215.35      207.51     19.79 o
   9   5   4    11308.37    11663.79    165.12 o
  10   5   4      654.21      701.13     50.43 o
  11   5   4      173.20      136.75     43.24 o
  12   5   4     1576.91     1606.33     94.85 o
  13   5   4       46.78      -61.02     61.02 o
  14   5   4        1.64       40.68     73.23 o
 -12   6   4       11.29      -32.55     89.50 o
 -11   6   4       56.62       72.26     60.20 o
 -10   6   4     2321.61     2331.27     83.89 o
  -9   6   4       78.93       96.53     29.47 o
  -8   6   4      117.63       85.78     24.13 o
  -7   6   4     2497.65     2608.46     61.66 o
  -6   6   4        4.28       24.67     14.88 o
  -5   6   4      199.22      207.22     16.54 o
  -4   6   4     9377.70     9833.49    119.75 o
  -3   6   4     1326.30     1449.49     28.27 o
  -2   6   4       62.98       56.82      9.86 o
  -1   6   4   127881.69   129724.35   1419.87 o
   0   6   4     1509.82     1538.02     34.86 o
   1   6   4     4391.16     4511.84     64.55 o
   2   6   4     4331.97     4428.61     84.13 o
   3   6   4      590.36      512.01     21.04 o
   4   6   4       28.14       17.93      9.18 o
   5   6   4     1343.50     1412.27     27.84 o
   6   6   4     1092.60     1180.36     29.91 o
   7   6   4     1471.06     1431.09     31.93 o
   8   6   4    10512.21    10435.62    130.46 o
   9   6   4      128.06      107.98     22.40 o
  10   6   4       32.59       37.79     27.63 o
  11   6   4     3739.16     3411.14    120.12 o
  12   6   4       18.22      -70.40    183.07 o
  13   6   4      141.40      117.98     73.23 o
  14   6   4       34.12       48.82     77.30 o
 -12   7   4        5.80     -152.77    201.38 o
 -11   7   4     4012.39     4212.25    180.95 o
 -10   7   4        0.08      -35.44     35.44 o
  -9   7   4       52.29       12.40     25.75 o
  -8   7   4     2630.34     2685.17     66.77 o
  -7   7   4       91.48       87.87     21.61 o
  -6   7   4        1.76       11.91     15.06 o
  -5   7   4     1892.49     1887.10     42.52 o
  -4   7   4      279.29      301.04     19.12 o
  -3   7   4      134.28      153.41     12.60 o
  -2   7   4    26944.96    26243.69    303.36 o
  -1   7   4     1935.10     1949.55     42.37 o
   0   7   4      854.24      815.80     23.32 o
   1   7   4      814.53     1243.95     32.51 o
   2   7   4     8195.71     8318.90    118.60 o
   3   7   4     1020.88     1080.08     38.04 o
   4   7   4     1843.68     1928.75     41.37 o
   5   7   4       12.28       -7.39     11.54 o
   6   7   4      878.49     1002.13     25.90 o
   7   7   4     1495.53     1589.46     36.17 o
   8   7   4      293.01      299.41     21.19 o
   9   7   4     1903.03     1912.45     48.75 o
  10   7   4     6992.68     6865.59    151.64 o
  11   7   4      244.89      225.31     50.39 o
  12   7   4      428.87      349.50     95.60 o
  13   7   4     1104.50      996.70    130.18 o
  14   7   4        3.20      -40.68     69.16 o
 -12   8   4      147.07       52.89    122.05 o
 -11   8   4        2.49      -46.55     77.30 o
 -10   8   4       98.98       89.63     42.28 o
  -9   8   4     5681.66     5119.42    121.88 o
  -8   8   4       96.52      137.61     30.40 o
  -7   8   4      221.31      269.71     35.05 o
  -6   8   4     7406.09     7705.48    121.91 o
  -5   8   4      166.51      160.71     17.99 o
  -4   8   4       66.44       56.37     13.71 o
  -3   8   4    41605.30    41839.25    536.80 o
  -2   8   4      673.81      698.89     30.75 o
  -1   8   4      493.57      496.64     19.46 o
   0   8   4      499.09      416.71     19.83 o
   1   8   4      144.63      117.15     21.07 o
   2   8   4     2476.18     2686.94     62.18 o
   3   8   4     1882.20     1684.43     41.33 o
   4   8   4       64.67       83.64     15.16 o
   5   8   4     5719.92     6069.60     82.47 o
   6   8   4     6832.30     7602.73     99.86 o
   7   8   4      403.27      414.03     21.16 o
   8   8   4      463.06      524.26     28.30 o
   9   8   4     7214.59     7213.09    138.36 o
  10   8   4       76.87       99.25     32.80 o
  11   8   4      220.25      206.65     65.30 o
  12   8   4     1396.52     1391.32    142.39 o
  13   8   4       63.51      215.61     81.36 o
  14   8   4      134.67      191.20     85.43 o
 -11   9   4       36.82       -2.82    120.01 o
 -10   9   4     2060.12     2347.65     95.38 o
  -9   9   4       91.19       75.20     54.61 o
  -8   9   4        1.31       -6.28     27.52 o
  -7   9   4     2057.65     2198.12     71.32 o
  -6   9   4       53.45       25.95     22.06 o
  -5   9   4        9.28        6.14     20.01 o
  -4   9   4     9517.46     9528.98    138.79 o
  -3   9   4      378.28      381.34     20.84 o
  -2   9   4     3369.13     3382.54     56.26 o
  -1   9   4      136.15      213.15     23.06 o
   0   9   4     3740.78     3830.72     65.39 o
   1   9   4       72.79       90.95     13.74 o
   2   9   4      929.35      697.33     44.10 o
   3   9   4      654.13      618.65     29.76 o
   4   9   4      327.23      279.36     21.96 o
   5   9   4     1166.44     1309.61     39.80 o
   6   9   4     2273.93     2347.95     48.13 o
   7   9   4     3284.00     3360.92     73.89 o
   8   9   4     1670.44     1723.95     45.69 o
   9   9   4     1017.51      996.54     39.11 o
  10   9   4     5756.85     5752.46    138.95 o
  11   9   4      508.39      498.81     77.50 o
  12   9   4      295.54      219.68     73.23 o
  13   9   4       43.58       77.30     73.23 o
 -11  10   4      188.09       44.12     74.13 o
 -10  10   4        1.37        4.95     65.42 o
  -9  10   4       46.19      -13.16     34.88 o
  -8  10   4     3331.74     3111.15     98.15 o
  -7  10   4       30.55       23.58     24.51 o
  -6  10   4       69.71       77.80     25.40 o
  -5  10   4     5017.50     5465.74    108.37 o
  -4  10   4       62.91       72.25     16.36 o
  -3  10   4      365.02      370.10     23.35 o
  -2  10   4     4103.67     3874.24     63.79 o
  -1  10   4     1055.56     1051.61     30.23 o
   0  10   4       93.07       83.25     13.96 o
   1  10   4     4000.88     3908.92     68.22 o
   2  10   4      174.61      135.02     16.35 o
   3  10   4      636.14      705.93     29.50 o
   4  10   4     2411.46     2219.17     53.36 o
   5  10   4     2270.78     2299.53     54.51 o
   6  10   4      133.63      138.69     17.60 o
   7  10   4      188.19      192.32     20.84 o
   8  10   4       17.45       49.89     19.63 o
   9  10   4      238.64      254.96     36.22 o
  10  10   4        3.13       73.88     66.01 o
  11  10   4      253.85      302.66     68.37 o
  12  10   4      143.43      117.98     69.16 o
  13  10   4      398.41      292.91     93.57 o
 -10  11   4      172.29       69.75     68.86 o
  -9  11   4     1047.45     1059.48    101.36 o
  -8  11   4       18.30       24.39     32.21 o
  -7  11   4        1.65       17.95     29.08 o
  -6  11   4      420.71      497.29     38.67 o
  -5  11   4        1.39        9.66     20.18 o
  -4  11   4       20.80       13.31     18.88 o
  -3  11   4      990.77     1032.05     43.79 o
  -2  11   4     3590.20     3622.73     66.79 o
  -1  11   4       25.73       19.55     12.07 o
   0  11   4    10945.03    11212.92    231.06 o
   1  11   4      249.70      228.23     18.77 o
   2  11   4      715.29      749.05     29.87 o
   3  11   4     7176.75     6848.75    122.66 o
   4  11   4      209.48      189.14     23.56 o
   5  11   4     1667.02     1625.85     51.63 o
   6  11   4     3034.20     2840.66    155.70 o
   7  11   4      709.39      659.84     35.43 o
   8  11   4     1186.88     1174.57     42.85 o
   9  11   4     2905.72     2879.79     68.95 o
  10  11   4       28.97       71.82     45.40 o
  11  11   4      541.55      549.20     97.64 o
  12  11   4       13.42       65.09     61.02 o
  13  11   4      155.28      105.77     81.36 o
 -10  12   4        7.03      -29.34    113.91 o
  -9  12   4       15.00      -20.34    138.32 o
  -8  12   4       17.80       20.16     53.74 o
  -7  12   4     5314.00     4893.61    265.51 o
  -6  12   4        3.55       13.85     27.58 o
  -5  12   4      304.24      280.59     30.91 o
  -4  12   4     4577.27     4341.15     94.98 o
  -3  12   4       23.55       28.48     19.09 o
  -2  12   4      590.34      606.93     42.79 o
  -1  12   4    12745.05    11961.67    191.38 o
   0  12   4      256.12      282.77     34.39 o
   1  12   4      363.71      342.32     24.97 o
   2  12   4     2458.12     2247.33     56.59 o
   3  12   4      670.45      686.57     34.38 o
   4  12   4      747.87      800.35     40.82 o
   5  12   4     1532.74     1733.78     58.09 o
   6  12   4     5390.24     5402.22    108.87 o
   7  12   4      473.70      428.19     36.07 o
   8  12   4       10.04       51.08     24.49 o
   9  12   4       17.68       63.38     22.58 o
  10  12   4       91.78      115.99     56.44 o
  11  12   4      535.24      581.75    101.70 o
  12  12   4      848.65      764.82    117.98 o
  13  12   4      628.38      500.39    109.84 o
  -9  13   4      180.62      155.13     81.36 o
  -8  13   4      325.74      301.52     74.26 o
  -7  13   4      188.43      133.86     43.00 o
  -6  13   4       63.30      103.57     40.84 o
  -5  13   4      913.44     1077.97     57.78 o
  -4  13   4        0.63       -1.02     22.53 o
  -3  13   4      206.57      220.48     29.20 o
  -2  13   4     1336.52     1359.34     50.51 o
  -1  13   4     2415.29     2429.79     74.15 o
   0  13   4      708.51      680.32     43.77 o
   1  13   4    21145.89    20549.71    295.31 o
   2  13   4      273.38      292.27     27.60 o
   3  13   4      543.27      564.90     33.59 o
   4  13   4     2726.09     2622.96    102.84 o
   5  13   4      106.35      121.04     27.01 o
   6  13   4     1728.41     1764.97     59.18 o
   7  13   4     5160.23     5117.83    124.06 o
   8  13   4     1356.41     1366.17     73.77 o
   9  13   4       91.34      149.35     61.65 o
  10  13   4        4.46       73.23     61.02 o
  11  13   4      145.41      158.66     73.23 o
  12  13   4       28.43      105.77     77.30 o
  -9  14   4       16.00      -14.45    162.73 o
  -8  14   4      380.77      400.28    148.49 o
  -7  14   4       84.39      114.81     63.53 o
  -6  14   4     1101.55     1062.87     76.19 o
  -5  14   4        6.59      -26.17     34.10 o
  -4  14   4      223.52      245.48     43.45 o
  -3  14   4     5446.01     5456.64    118.50 o
  -2  14   4     1389.53     1402.55     53.67 o
  -1  14   4      413.50      396.46     32.49 o
   0  14   4      931.48      872.99     50.56 o
   1  14   4       29.42       15.77     21.87 o
   2  14   4      467.49      410.17     29.35 o
   3  14   4     5187.40     5200.72    136.04 o
   4  14   4     2572.75     2530.33     76.06 o
   5  14   4       67.00       74.06     29.92 o
   6  14   4     3207.68     2911.16    129.88 o
   7  14   4      645.82      692.68     53.86 o
   8  14   4      407.20      500.94     49.52 o
   9  14   4      936.47     1051.37     68.64 o
  10  14   4      441.81      455.64     89.50 o
  11  14   4      676.90      650.91    105.77 o
  12  14   4        6.50       44.75     73.23 o
  -8  15   4      182.85      145.10     97.64 o
  -7  15   4      144.88       90.74     87.47 o
  -6  15   4        4.98        5.06     77.30 o
  -5  15   4      734.30      754.19     76.34 o
  -4  15   4      974.63     1005.75     71.36 o
  -3  15   4      547.20      590.23     46.83 o
  -2  15   4      218.82      181.56     31.63 o
  -1  15   4     2372.10     2315.17     76.97 o
   0  15   4       57.37       56.66     36.51 o
   1  15   4       51.68       87.18     32.21 o
   2  15   4     6863.50     6705.27    166.48 o
   3  15   4       11.05       64.19     32.01 o
   4  15   4        8.78        4.36     24.51 o
   5  15   4      167.46      296.15     58.99 o
   6  15   4      853.33      799.81     54.84 o
   7  15   4      129.03      110.86     33.81 o
   8  15   4     1687.21     1826.97    131.45 o
   9  15   4      251.28      245.79     51.78 o
  10  15   4      231.29      394.61     89.50 o
  11  15   4      476.04      451.57     97.64 o
  12  15   4      741.06      671.25    122.05 o
  -7  16   4      243.38      155.45     95.60 o
  -6  16   4       22.21      -20.06     59.43 o
  -5  16   4       12.21      -41.75     83.40 o
  -4  16   4      450.69      403.89     80.28 o
  -3  16   4      378.30      384.52     51.09 o
  -2  16   4      139.09      133.36     33.37 o
  -1  16   4       20.10       39.15     27.07 o
   0  16   4      111.89      117.64     36.75 o
   1  16   4      782.12      776.31     60.35 o
   2  16   4     2496.91     2307.86     90.47 o
   3  16   4      280.65      286.87     47.40 o
   4  16   4     5905.61     5785.19    181.23 o
   5  16   4     1503.42     1401.38     99.67 o
   6  16   4      488.52      423.30     62.38 o
   7  16   4     2551.22     2478.38     90.56 o
   8  16   4     1901.33     1822.17     96.34 o
   9  16   4       10.70      -18.52     41.64 o
  10  16   4     1525.91     1700.50    158.66 o
  11  16   4      538.76      683.45    109.84 o
  -6  17   4       96.66       11.71     66.98 o
  -5  17   4       27.57      -15.73     85.43 o
  -4  17   4      483.69      511.46     82.09 o
  -3  17   4      714.84      710.68     90.85 o
  -2  17   4      152.16       78.64     44.43 o
  -1  17   4      726.14      768.76     54.26 o
   0  17   4     3211.87     3375.38    117.56 o
   1  17   4        8.27        1.21     47.66 o
   2  17   4       47.59       75.36     45.57 o
   3  17   4     2816.00     2699.19    115.07 o
   4  17   4      373.68      325.27     50.28 o
   5  17   4        2.62      -16.44     35.87 o
   6  17   4     1945.67     2121.57    106.44 o
   7  17   4      124.71      154.96     47.40 o
   8  17   4      129.55      101.31     44.52 o
   9  17   4      548.91      717.17    120.01 o
  10  17   4      487.73      606.16    109.84 o
  11  17   4        8.22       77.30     73.23 o
  -5  18   4        4.65      -16.02    134.25 o
  -4  18   4       84.59       85.43    101.70 o
  -3  18   4      862.37      871.71     99.68 o
  -2  18   4      172.72       92.27     81.36 o
  -1  18   4      715.72      705.76     89.54 o
   0  18   4      514.07      456.32     78.20 o
   1  18   4      260.58      290.45     49.42 o
   2  18   4      525.48      622.21     67.19 o
   3  18   4     1098.16     1082.10     83.27 o
   4  18   4      221.05      244.09     77.30 o
   5  18   4     2392.57     2225.30    158.66 o
   6  18   4       15.46       36.61     65.09 o
   7  18   4       61.91       89.50     65.09 o
   8  18   4      890.78      947.76     83.42 o
   9  18   4      268.23      290.79     61.80 o
  10  18   4     1096.20     1069.93    130.18 o
  -4  19   4      180.50      133.57     91.53 o
  -3  19   4       37.98       50.38     69.00 o
  -2  19   4      614.59      433.61     80.60 o
  -1  19   4        8.76      -60.01     69.16 o
   0  19   4      912.07      727.38     93.32 o
   1  19   4     1569.16     1440.14    146.45 o
   2  19   4       21.20        8.14     56.95 o
   3  19   4      338.46      292.91     81.36 o
   4  19   4      122.98      142.39     69.16 o
   5  19   4        6.50        4.07     56.95 o
   6  19   4      164.43       69.16     69.16 o
   7  19   4     1804.56     2009.68    174.93 o
   8  19   4     1047.52     1090.27    134.25 o
   9  19   4      155.36       97.64     77.30 o
  -3  20   4      408.29      576.34    179.00 o
  -2  20   4     1259.71     1296.92    124.14 o
  -1  20   4     1129.71      960.69    235.95 o
   0  20   4      424.21      504.45    101.70 o
   1  20   4     1591.32     1704.57    162.73 o
   2  20   4        6.11       73.23     69.16 o
   3  20   4      600.92      699.73    117.98 o
   4  20   4       50.99       93.57     73.23 o
   5  20   4      518.79      573.61    101.70 o
   6  20   4      259.95      358.00     93.57 o
   7  20   4        2.21      -24.41     61.02 o
   8  20   4       44.32       77.30     69.16 o
  -1  21   4      633.25      838.05    134.25 o
   0  21   4     1552.87     1175.70    146.45 o
   1  21   4       62.46      -16.27     69.16 o
   2  21   4        4.19       -8.14     61.02 o
   3  21   4      242.40      301.05     85.43 o
   4  21   4        3.03      -12.20     61.02 o
   5  21   4      152.06      162.73     85.43 o
   6  21   4      170.97       85.43     77.30 o
   2  22   4        6.00       16.27     65.09 o
   3  22   4      225.55      126.11     81.36 o
  -5 -20   5       70.95      109.84     81.36 o
  -4 -20   5      321.86      459.70    105.77 o
  -3 -20   5       95.40      109.84     77.30 o
  -2 -20   5        2.85       56.95     77.30 o
  -1 -20   5      274.00      382.41    105.77 o
   0 -20   5       21.93       39.05     50.28 o
  -7 -19   5     1839.82     1879.50    187.14 o
  -6 -19   5      106.91       81.36     81.36 o
  -5 -19   5        9.21       -8.14     61.02 o
  -4 -19   5      376.56      475.98    105.77 o
  -3 -19   5        7.89       52.89     65.09 o
  -2 -19   5       34.96      -12.20     73.23 o
  -1 -19   5      826.30     1021.11    138.32 o
   0 -19   5       34.54      101.81     53.16 o
   1 -19   5       36.92       22.78     50.28 o
   2 -19   5       36.81       46.89     54.43 o
   3 -19   5      805.26      601.70     91.51 o
  -8 -18   5      674.16      801.43    130.18 o
  -7 -18   5     1556.47     1773.73    174.93 o
  -6 -18   5      834.03     1029.25    138.32 o
  -5 -18   5      412.89      345.80     89.50 o
  -4 -18   5      447.25      512.59    101.70 o
  -3 -18   5        1.13      -32.55     56.95 o
  -2 -18   5     1851.27     1680.16    166.80 o
  -1 -18   5       22.55       24.41     65.09 o
   0 -18   5       68.41       35.38     47.40 o
   1 -18   5     2528.39     2264.07    272.57 o
   2 -18   5       14.74       -8.18     39.88 o
   3 -18   5      159.26       20.84     71.80 o
   4 -18   5        4.62      -30.80     50.27 o
  -9 -17   5        4.24       32.55     69.16 o
  -8 -17   5     1074.59     1057.73    138.32 o
  -7 -17   5      213.06      158.66     81.36 o
  -6 -17   5     1084.09     1029.25    130.18 o
  -5 -17   5     2465.89     2581.78    160.69 o
  -4 -17   5      461.80      519.11     34.28 o
  -3 -17   5     5127.08     4899.56    256.30 o
  -2 -17   5        3.53        1.74     22.66 o
  -1 -17   5      164.42      132.46     29.45 o
   0 -17   5      484.42      687.52    109.84 o
   1 -17   5      258.82      278.32     57.93 o
   2 -17   5       39.96       13.89     44.51 o
   3 -17   5     1377.20     1385.50    166.43 o
   4 -17   5      613.85      640.80     68.68 o
   5 -17   5      128.72      189.33     98.32 o
 -10 -16   5      171.59       91.73     61.80 o
  -9 -16   5       79.24       56.06     38.32 o
  -8 -16   5      461.82      404.23     66.16 o
  -7 -16   5      219.66      220.19     53.75 o
  -6 -16   5     1544.62     1646.84     69.49 o
  -5 -16   5      999.51      999.72     63.06 o
  -4 -16   5     5426.89     5192.28    146.75 o
  -3 -16   5     1174.31     1170.46     63.06 o
  -2 -16   5      543.93      481.53     40.37 o
  -1 -16   5      627.01      688.20     71.19 o
   0 -16   5       10.36      -26.23     35.05 o
   1 -16   5      332.52      368.40     41.10 o
   2 -16   5      821.26      912.36     71.07 o
   3 -16   5       13.22       28.72     37.43 o
   4 -16   5       32.02       64.23     38.52 o
   5 -16   5      629.18      728.65     70.90 o
   6 -16   5      188.32      132.94     61.06 o
 -11 -15   5      271.08      196.44     62.60 o
 -10 -15   5      868.45      807.02     60.83 o
  -9 -15   5     1574.87     1826.59     82.17 o
  -8 -15   5     1460.38     1623.41     80.45 o
  -7 -15   5     1017.80     1069.59     57.61 o
  -6 -15   5     3191.21     3112.40    145.69 o
  -5 -15   5     2572.75     2496.00     89.33 o
  -4 -15   5      251.51      231.31     29.45 o
  -3 -15   5      859.35      792.31     52.89 o
  -2 -15   5     1436.61     1354.34     63.82 o
  -1 -15   5     1268.95     1172.34     69.16 o
   0 -15   5       12.78       17.09     22.58 o
   1 -15   5     1675.96     1552.70     64.00 o
   2 -15   5      882.01      908.38     56.37 o
   3 -15   5       61.16       82.09     27.83 o
   4 -15   5     2067.48     2030.61    100.94 o
   5 -15   5        1.41       -1.26     35.08 o
   6 -15   5      394.47      354.33     56.93 o
   7 -15   5      110.98       95.59     74.32 o
 -11 -14   5     1011.64     1006.30     67.08 o
 -10 -14   5       66.72       97.92     48.07 o
  -9 -14   5      137.87      153.56     34.89 o
  -8 -14   5     3299.17     3351.74     79.90 o
  -7 -14   5      480.90      447.80     31.62 o
  -6 -14   5     2425.68     2506.24     81.27 o
  -5 -14   5      164.79      109.63     33.61 o
  -4 -14   5       16.95       16.27     32.55 o
  -3 -14   5       59.98       81.94     22.66 o
  -2 -14   5       14.58       19.14     18.78 o
  -1 -14   5      962.48      998.85     47.55 o
   0 -14   5     2495.04     2531.07     99.57 o
   1 -14   5      242.82      291.30     30.41 o
   2 -14   5     1921.09     1842.24     63.89 o
   3 -14   5      799.94      826.14     61.74 o
   4 -14   5      246.75      208.23     32.49 o
   5 -14   5      792.04      701.36     64.08 o
   6 -14   5     1711.95     1734.36    108.66 o
   7 -14   5      698.02      721.02     89.40 o
   8 -14   5       42.34       22.68     45.90 o
 -12 -13   5      155.94      220.11     53.20 o
 -11 -13   5      374.77      421.10     52.85 o
 -10 -13   5       72.03       74.52     33.15 o
  -9 -13   5      293.35      299.02     39.28 o
  -8 -13   5     2454.96     2606.40     69.48 o
  -7 -13   5      549.44      563.88     34.79 o
  -6 -13   5      177.71      172.02     24.08 o
  -5 -13   5      406.25      414.86     29.17 o
  -4 -13   5     2234.18     2317.92     71.49 o
  -3 -13   5      527.58      515.92     39.21 o
  -2 -13   5     1633.02     1645.03     55.72 o
  -1 -13   5     2102.55     1886.08     61.64 o
   0 -13   5      808.60      783.27     43.45 o
   1 -13   5      213.06      205.73     25.94 o
   2 -13   5      107.98       85.28     25.79 o
   3 -13   5        1.38      -10.88     21.22 o
   4 -13   5      293.33      253.41     40.86 o
   5 -13   5     4582.24     4494.28    113.63 o
   6 -13   5      101.22      101.94     41.45 o
   7 -13   5        0.67      -12.47     36.75 o
   8 -13   5       89.26      164.98     48.08 o
   9 -13   5       34.20       36.61     79.33 o
 -12 -12   5       19.37       34.68     37.42 o
 -11 -12   5      262.02      155.82     39.85 o
 -10 -12   5      222.46      209.78     37.29 o
  -9 -12   5       11.31       20.06     24.19 o
  -8 -12   5       95.37       94.96     23.85 o
  -7 -12   5      639.62      575.83     33.99 o
  -6 -12   5     4888.05     4741.19     92.43 o
  -5 -12   5      822.51      826.90     40.03 o
  -4 -12   5     5647.95     5463.75    119.79 o
  -3 -12   5       23.83       32.50     14.01 o
  -2 -12   5     1472.40     1391.41     41.00 o
  -1 -12   5      820.80      836.89     32.38 o
   0 -12   5      897.87      849.50     51.60 o
   1 -12   5    15849.15    15379.80    323.63 o
   2 -12   5     1147.73     1044.41     46.71 o
   3 -12   5      353.96      358.65     32.17 o
   4 -12   5     1157.77     1151.54     54.56 o
   5 -12   5      104.94      120.73     27.68 o
   6 -12   5      928.47      867.11     60.48 o
   7 -12   5     2970.88     3019.32    115.46 o
   8 -12   5       30.76       23.79     39.79 o
   9 -12   5       20.79      -42.77    181.03 o
 -12 -11   5     2017.51     2350.40    104.06 o
 -11 -11   5      638.22      718.88     67.18 o
 -10 -11   5       89.65      153.37     36.53 o
  -9 -11   5     1081.90     1134.55     50.77 o
  -8 -11   5        6.51       17.33     21.46 o
  -7 -11   5       23.50       19.51     27.75 o
  -6 -11   5        2.03       25.37     16.90 o
  -5 -11   5     7564.40     7411.57    140.99 o
  -4 -11   5       14.31        1.03     11.37 o
  -3 -11   5     2700.71     2786.10     50.59 o
  -2 -11   5     1318.52     1318.76     37.11 o
  -1 -11   5      159.24      159.75     16.99 o
   0 -11   5     2047.18     1999.29     51.43 o
   1 -11   5     3310.53     3232.22     72.89 o
   2 -11   5     1810.22     1942.65     65.77 o
   3 -11   5     5958.77     5771.52    186.14 o
   4 -11   5       89.00       90.41     25.10 o
   5 -11   5       50.80       45.46     23.45 o
   6 -11   5     5924.96     5922.55    134.52 o
   7 -11   5        0.17       12.87     34.39 o
   8 -11   5      488.94      564.66     69.81 o
   9 -11   5     1314.44     1410.35     91.54 o
  10 -11   5        2.54       36.42     91.53 o
 -13 -10   5     1116.73      903.34     77.44 o
 -12 -10   5       34.77      -36.30     41.69 o
 -11 -10   5       98.45       53.75     35.46 o
 -10 -10   5      420.05      457.84     57.54 o
  -9 -10   5      513.16      567.26     52.20 o
  -8 -10   5      388.45      466.44     39.42 o
  -7 -10   5     1515.05     1552.11     50.12 o
  -6 -10   5        7.04       18.97     17.64 o
  -5 -10   5     3507.96     3612.25     67.66 o
  -4 -10   5     1178.98     1177.03     31.58 o
  -3 -10   5     2402.10     2362.15     39.35 o
  -2 -10   5     2154.99     2110.03     37.68 o
  -1 -10   5       48.54       20.83     11.35 o
   0 -10   5     1985.76     1974.71     44.41 o
   1 -10   5      396.25      440.05     23.49 o
   2 -10   5     5868.13     5806.72    102.33 o
   3 -10   5     2015.75     2108.57     72.59 o
   4 -10   5      239.31      240.12     28.57 o
   5 -10   5      145.02      154.86     26.50 o
   6 -10   5      888.62      908.81     51.71 o
   7 -10   5        9.37       -3.95     25.49 o
   8 -10   5     2015.68     2052.15     94.39 o
   9 -10   5      182.53      200.70     49.32 o
  10 -10   5       21.77       23.31     83.40 o
 -13  -9   5        0.76      -51.56     51.56 o
 -12  -9   5      247.74      288.90     45.49 o
 -11  -9   5     2335.52     2441.43     85.81 o
 -10  -9   5      700.24      722.29     49.00 o
  -9  -9   5      243.82      281.60     32.69 o
  -8  -9   5      121.24      158.54     30.61 o
  -7  -9   5      273.70      245.35     27.29 o
  -6  -9   5     6512.56     6126.42    107.99 o
  -5  -9   5      966.99      947.09     30.46 o
  -4  -9   5     1540.95     1495.61     34.96 o
  -3  -9   5      663.27      630.28     18.98 o
  -2  -9   5      165.16      143.30     11.81 o
  -1  -9   5     1257.25     1302.88     27.65 o
   0  -9   5      539.11      490.73     20.92 o
   1  -9   5     5716.39     5813.20     97.66 o
   2  -9   5      530.60      547.15     22.73 o
   3  -9   5      497.33      498.09     27.09 o
   4  -9   5     4477.22     4173.58    112.74 o
   5  -9   5      205.59      210.27     27.93 o
   6  -9   5      242.02      235.02     30.69 o
   7  -9   5     4193.98     4365.84    110.33 o
   8  -9   5       54.72       90.53     30.88 o
   9  -9   5      161.62      180.85     45.59 o
  10  -9   5     1110.02     1188.35    117.98 o
  11  -9   5       22.23       57.41     63.53 o
 -13  -8   5        0.70      -44.85     44.85 o
 -12  -8   5     3569.15     3409.19    119.45 o
 -11  -8   5        2.83      -34.80     34.80 o
 -10  -8   5      278.16      337.18     40.08 o
  -9  -8   5     1944.37     1989.48     78.10 o
  -8  -8   5     6196.57     6081.34    124.32 o
  -7  -8   5      150.98      140.46     24.36 o
  -6  -8   5      330.51      310.78     22.02 o
  -5  -8   5     1435.56     1407.05     33.59 o
  -4  -8   5     1775.51     1727.70     39.55 o
  -3  -8   5     1161.51     1275.46     24.97 o
  -2  -8   5     2210.75     2239.24     34.90 o
  -1  -8   5     2300.49     2174.76     35.08 o
   0  -8   5    24042.80    25936.74    353.57 o
   1  -8   5       38.26       41.23     10.73 o
   2  -8   5     1470.95     1446.01     32.83 o
   3  -8   5      240.77      282.41     19.34 o
   4  -8   5     1591.61     1535.96     45.73 o
   5  -8   5     1146.82     1078.70     47.74 o
   6  -8   5     3411.64     3687.58     93.72 o
   7  -8   5      474.70      495.42     40.10 o
   8  -8   5       32.78       13.83     27.18 o
   9  -8   5     7734.87     7606.62    200.20 o
  10  -8   5      131.14      121.45     58.92 o
  11  -8   5       75.90      -20.84     56.44 o
 -13  -7   5      813.46      869.68     91.92 o
 -12  -7   5       26.80      -28.63     37.07 o
 -11  -7   5       11.34      -33.81     33.81 o
 -10  -7   5     1433.55     1600.08     70.98 o
  -9  -7   5      311.81      302.08     38.25 o
  -8  -7   5       68.44       91.68     28.60 o
  -7  -7   5    14898.96    14351.13    222.67 o
  -6  -7   5      231.31      268.19     19.33 o
  -5  -7   5      383.64      395.47     19.84 o
  -4  -7   5     1182.69     1177.66     27.75 o
  -3  -7   5      399.09      409.78     18.68 o
  -2  -7   5    14789.32    15933.08    173.27 o
  -1  -7   5     4893.66     5477.81     70.12 o
   0  -7   5     4255.79     4463.98     63.20 o
   1  -7   5      276.02      273.97     14.80 o
   2  -7   5     3051.40     2951.96     48.76 o
   3  -7   5       82.89       98.76     13.98 o
   4  -7   5     2743.72     2852.85     56.98 o
   5  -7   5      296.55      298.80     24.77 o
   6  -7   5      954.22      895.85     46.52 o
   7  -7   5        7.28        1.67     22.73 o
   8  -7   5     1055.70     1249.12     59.82 o
   9  -7   5      255.94      291.37     39.47 o
  10  -7   5      829.68      843.07     93.19 o
  11  -7   5     1989.44     1995.54    276.64 o
  12  -7   5       20.08       11.57     68.37 o
 -13  -6   5      438.41      408.45     75.87 o
 -12  -6   5       80.10       85.29     42.44 o
 -11  -6   5     2948.78     2787.25    102.34 o
 -10  -6   5        2.35       -6.54     30.00 o
  -9  -6   5       39.61       28.89     30.32 o
  -8  -6   5    10609.63     9882.14    180.43 o
  -7  -6   5      193.89      209.01     29.00 o
  -6  -6   5      294.48      262.82     20.72 o
  -5  -6   5    11165.14    11133.76    149.57 o
  -4  -6   5       14.87       35.10      9.41 o
  -3  -6   5     2102.84     2130.39     34.85 o
  -2  -6   5     7162.66     7450.76    111.03 o
  -1  -6   5     1712.03     1618.80     32.66 o
   0  -6   5       35.80       28.29      6.89 o
   1  -6   5     1002.33     1011.52     25.39 o
   2  -6   5      289.18      265.77     13.38 o
   3  -6   5      543.11      533.35     35.17 o
   4  -6   5      756.83      744.15     23.16 o
   5  -6   5      640.57      616.47     35.48 o
   6  -6   5      447.60      443.33     30.88 o
   7  -6   5     5445.21     5346.86    118.56 o
   8  -6   5       49.02       53.73     25.77 o
   9  -6   5       62.05       77.08     30.55 o
  10  -6   5     6179.24     6087.32    268.50 o
  11  -6   5        0.80       -5.81     58.58 o
  12  -6   5      218.64      193.92     89.50 o
 -13  -5   5      178.36      166.67    122.05 o
 -12  -5   5     3916.32     3988.53    181.78 o
 -11  -5   5       43.02       26.70     36.19 o
 -10  -5   5       77.17       43.11     33.88 o
  -9  -5   5     2479.85     2482.56     78.94 o
  -8  -5   5     1313.83     1177.84     56.21 o
  -7  -5   5       16.88       13.14     18.14 o
  -6  -5   5    12433.98    12243.01    156.29 o
  -5  -5   5        7.02       20.58     11.83 o
  -4  -5   5     2080.05     2125.75     40.13 o
  -3  -5   5     1584.87     1484.62     24.53 o
  -2  -5   5       71.51       62.54      8.65 o
  -1  -5   5     3012.47     3094.26     48.56 o
   0  -5   5     2045.32     2272.25     38.59 o
   1  -5   5       81.64       75.23      8.50 o
   2  -5   5     3032.62     3057.63     48.23 o
   3  -5   5     4789.26     5412.05     69.90 o
   4  -5   5     1315.78     1294.03     29.82 o
   5  -5   5        4.46       19.74     10.42 o
   6  -5   5     9021.42     9778.89    140.85 o
   7  -5   5      391.06      426.29     37.60 o
   8  -5   5      240.00      271.29     28.48 o
   9  -5   5     3363.46     3423.17     96.80 o
  10  -5   5      137.65      161.73     43.84 o
  11  -5   5      287.87      272.03     72.99 o
  12  -5   5       68.94      -38.39    164.76 o
 -13  -4   5      604.63      626.74    122.05 o
 -12  -4   5      442.84      478.64     58.34 o
 -11  -4   5      106.71       79.50     36.94 o
 -10  -4   5     2227.55     2286.45     80.52 o
  -9  -4   5       17.39      -13.31     26.38 o
  -8  -4   5       26.43       46.34     31.99 o
  -7  -4   5    10551.69    11227.19    159.56 o
  -6  -4   5     1794.96     1801.30     37.77 o
  -5  -4   5      803.88      868.95     28.68 o
  -4  -4   5    23324.84    23208.32    284.67 o
  -3  -4   5      380.22      371.86     12.63 o
  -2  -4   5        3.77        6.50      6.98 o
  -1  -4   5    15079.71    15553.64    176.73 o
   0  -4   5      108.64      116.34      7.63 o
   1  -4   5      950.87      893.99     15.90 o
   2  -4   5     3939.10     3976.78     51.49 o
   3  -4   5     2133.68     2139.97     32.98 o
   4  -4   5       40.29       82.19      9.27 o
   5  -4   5      887.38      872.84     28.64 o
   6  -4   5      318.43      296.01     19.79 o
   7  -4   5        6.26       11.24     14.64 o
   8  -4   5     5742.21     5800.23    101.08 o
   9  -4   5       74.85      115.92     24.11 o
  10  -4   5     2326.59     2234.01     97.63 o
  11  -4   5     1512.41     1525.53    162.73 o
  12  -4   5       13.47       65.09     81.36 o
  13  -4   5        1.36       20.34     89.50 o
 -13  -3   5      209.81      223.50     67.44 o
 -12  -3   5        1.86      -17.98     39.46 o
 -11  -3   5     9581.39     9274.56    216.36 o
 -10  -3   5      515.08      524.73     56.71 o
  -9  -3   5      241.16      227.08     45.08 o
  -8  -3   5    16986.22    16209.31    269.72 o
  -7  -3   5      414.80      390.97     25.03 o
  -6  -3   5      123.09      128.40     16.02 o
  -5  -3   5    11221.02    11044.57    138.34 o
  -4  -3   5      168.85      167.33     14.55 o
  -3  -3   5      692.10      674.24     17.93 o
  -2  -3   5      457.90      465.15     17.25 o
  -1  -3   5       94.07       97.70      9.49 o
   0  -3   5      391.31      369.18     10.18 o
   1  -3   5     4524.71     4428.75     51.72 o
   2  -3   5      116.10      111.24      7.66 o
   3  -3   5      138.43      149.08      9.16 o
   4  -3   5     1457.96     1623.16     29.29 o
   5  -3   5       22.51       24.33     10.21 o
   6  -3   5       46.09       27.44     12.02 o
   7  -3   5      565.66      657.58     40.96 o
   8  -3   5      810.06      785.00     33.98 o
   9  -3   5        9.63       24.12     20.25 o
  10  -3   5     1026.24     1115.38     84.56 o
  11  -3   5      576.14      569.05     51.08 o
  12  -3   5      261.87      353.93     97.64 o
  13  -3   5      799.16      695.66    130.18 o
 -13  -2   5       12.04       30.71     57.19 o
 -12  -2   5      188.17      157.90     81.36 o
 -11  -2   5     1607.25     1394.37     85.89 o
 -10  -2   5      243.93      238.07     47.74 o
  -9  -2   5     6576.40     6218.66    154.54 o
  -8  -2   5      419.75      384.34     32.19 o
  -7  -2   5        3.42       15.03     12.16 o
  -6  -2   5    26077.89    26565.01    311.66 o
  -5  -2   5       40.05       52.44     12.05 o
  -4  -2   5      158.29      179.59     13.77 o
  -3  -2   5     4290.31     3998.46     54.18 o
  -2  -2   5      371.28      350.09     15.87 o
  -1  -2   5      520.82      502.90     19.42 o
   0  -2   5      712.89      952.71     27.15 o
   1  -2   5      112.40      117.30      6.81 o
   2  -2   5      941.17      988.00     15.58 o
   3  -2   5     2302.39     2493.19     34.97 o
   4  -2   5        0.55       -7.35      7.35 o
   5  -2   5     1620.51     1725.64     32.46 o
   6  -2   5      804.74      885.48     25.47 o
   7  -2   5       56.37       68.55     16.33 o
   8  -2   5      390.40      365.26     31.64 o
   9  -2   5       38.74       57.67     20.38 o
  10  -2   5      274.27      223.64     49.32 o
  11  -2   5       18.79       18.00     32.71 o
  12  -2   5      570.35      624.72     71.74 o
  13  -2   5      126.01      142.39     89.50 o
 -13  -1   5     1063.62     1140.80    100.64 o
 -12  -1   5       46.11       20.34     61.02 o
 -11  -1   5      124.22       29.37     46.50 o
 -10  -1   5     3848.44     4039.06    123.52 o
  -9  -1   5        4.95      -15.69     29.06 o
  -8  -1   5        0.01        4.55     20.93 o
  -7  -1   5    17453.91    17051.59    267.75 o
  -6  -1   5       10.63       12.52     10.43 o
  -5  -1   5      479.29      487.28     18.60 o
  -4  -1   5     1388.97     1172.19     32.77 o
  -3  -1   5      706.64      746.01     19.45 o
  -2  -1   5      215.18      195.75     11.35 o
  -1  -1   5    19724.15    18557.80    282.31 o
   0  -1   5      281.52      271.96     16.74 o
   1  -1   5      379.28      385.65     15.72 o
   2  -1   5    16637.93    19280.66    176.68 o
   3  -1   5      123.78      133.49      8.47 o
   4  -1   5      349.12      358.79     14.38 o
   5  -1   5    12330.85    12790.11    141.38 o
   6  -1   5       84.27       92.83     12.84 o
   7  -1   5      103.16      102.64     17.10 o
   8  -1   5     1684.29     1605.73     44.09 o
   9  -1   5       15.87       15.47     19.23 o
  10  -1   5      136.49      120.06     32.08 o
  11  -1   5      397.02      374.82     46.65 o
  12  -1   5        7.47       32.55     46.03 o
  13  -1   5        3.21       -6.22     48.65 o
 -13   0   5      259.36      189.09     64.65 o
 -12   0   5       54.32      -55.09    148.49 o
 -11   0   5     1275.21     1281.83    102.68 o
 -10   0   5      196.08      165.39     38.53 o
  -9   0   5        9.21      -27.37     27.37 o
  -8   0   5     3667.46     3721.13     82.27 o
  -7   0   5       36.93       52.84     20.02 o
  -6   0   5        4.44        1.98     13.27 o
  -5   0   5    48045.50    50826.13    614.49 o
  -4   0   5      824.74      829.66     25.05 o
  -3   0   5      290.91      270.78     14.58 o
  -2   0   5    12197.35    11800.74    136.03 o
  -1   0   5       26.58       10.46      9.03 o
   0   0   5      574.00      549.39     34.70 o
   1   0   5    50026.28    53055.70    522.14 o
   2   0   5      239.50      236.74     13.39 o
   3   0   5      588.75      615.05     17.00 o
   4   0   5     3101.90     3234.19     44.10 o
   5   0   5      310.96      309.15     15.29 o
   6   0   5      110.53       96.51     12.84 o
   7   0   5       56.68       41.10     13.84 o
   8   0   5      324.01      355.27     25.25 o
   9   0   5      316.92      313.44     26.82 o
  10   0   5       70.47       69.29     24.92 o
  11   0   5      180.03      196.06     56.39 o
  12   0   5       78.38       89.63     45.76 o
  13   0   5     2176.81     2363.61    170.86 o
 -13   1   5       50.76        4.62     93.57 o
 -12   1   5     2266.38     2041.97    119.18 o
 -11   1   5      129.76       98.62     44.80 o
 -10   1   5        0.43      -27.58     27.58 o
  -9   1   5      356.67      356.31     43.94 o
  -8   1   5       52.77       75.56     23.89 o
  -7   1   5       40.75       44.52     19.49 o
  -6   1   5    15381.92    15081.74    200.92 o
  -5   1   5       88.08       73.28     13.73 o
  -4   1   5        0.47        1.89     10.40 o
  -3   1   5     4965.40     4739.47     64.16 o
  -2   1   5      144.73      129.95     12.30 o
  -1   1   5      486.29      481.26     20.18 o
   0   1   5    86261.43    87409.01   1155.62 o
   1   1   5      446.19      408.03     10.85 o
   2   1   5      100.78      107.55     11.60 o
   3   1   5    38897.04    39044.54    371.54 o
   4   1   5      618.45      598.17     17.02 o
   5   1   5      167.67      180.03     13.25 o
   6   1   5       17.31        1.72     10.55 o
   7   1   5       32.83       36.47     13.72 o
   8   1   5      267.64      280.31     23.04 o
   9   1   5      277.05      338.46     28.68 o
  10   1   5       40.68       11.13     23.27 o
  11   1   5      159.66      111.98     33.57 o
  12   1   5       40.49       74.20     38.32 o
  13   1   5       48.64       85.43     73.23 o
 -13   2   5      483.92      673.93     89.76 o
 -12   2   5      175.46      218.15     60.60 o
 -11   2   5        9.71       -2.43     39.15 o
 -10   2   5     3878.04     3865.20    105.87 o
  -9   2   5       71.05       78.55     31.80 o
  -8   2   5      105.65      113.30     29.23 o
  -7   2   5     3572.26     3538.89     76.01 o
  -6   2   5      150.25      166.07     15.96 o
  -5   2   5       43.28       44.73     11.20 o
  -4   2   5    44031.31    44444.49    502.96 o
  -3   2   5        3.86       10.73      5.96 o
  -2   2   5      117.89      100.08     10.61 o
  -1   2   5     9091.69     9832.83    109.62 o
   0   2   5       48.49       34.72      6.96 o
   1   2   5      670.78      678.56     25.44 o
   2   2   5    35845.95    36150.97    385.65 o
   3   2   5       20.17       27.68      7.25 o
   4   2   5      106.12      108.17      8.57 o
   5   2   5    15113.03    15668.52    196.89 o
   6   2   5      165.14      192.15     13.51 o
   7   2   5      121.15      124.78     17.68 o
   8   2   5     1213.44     1399.33     42.89 o
   9   2   5      293.55      324.25     29.41 o
  10   2   5      134.70      120.08     26.67 o
  11   2   5      848.18      862.28     57.74 o
  12   2   5      190.96      171.93     54.43 o
  13   2   5      726.35      707.86    109.84 o
  14   2   5      875.36     1012.98    138.32 o
 -13   3   5      149.99      124.99     65.38 o
 -12   3   5      114.25      173.18     61.54 o
 -11   3   5      124.57      107.87     39.93 o
 -10   3   5      176.64      138.48     35.82 o
  -9   3   5       47.87       18.63     25.65 o
  -8   3   5      502.92      597.20     49.14 o
  -7   3   5      201.02      154.95     23.01 o
  -6   3   5      107.56      132.58     14.97 o
  -5   3   5     7635.98     7682.17    103.45 o
  -4   3   5      853.23      847.27     26.29 o
  -3   3   5      625.61      635.70     20.44 o
  -2   3   5    54275.40    54351.70    563.85 o
  -1   3   5      690.01      635.56     24.99 o
   0   3   5        3.34       -1.02     17.46 o
   1   3   5     3269.08     2810.69     58.43 o
   2   3   5      347.75      331.43     13.28 o
   3   3   5       32.45       37.86      9.42 o
   4   3   5     5641.58     5366.35     57.91 o
   5   3   5      719.67      713.77     26.75 o
   6   3   5      171.62      213.85     14.09 o
   7   3   5     2268.66     2117.27     45.74 o
   8   3   5      659.06      672.93     50.03 o
   9   3   5       37.96       11.12     23.65 o
  10   3   5      116.99      101.30     41.13 o
  11   3   5      730.37      735.88     85.28 o
  12   3   5      118.93       97.58    108.37 o
  13   3   5      453.94      431.23     93.57 o
  14   3   5       22.99       20.34     77.30 o
 -13   4   5        0.17      -79.88     95.60 o
 -12   4   5      129.07       85.75     94.85 o
 -11   4   5       50.30      -11.19     54.42 o
 -10   4   5      139.56      154.00     38.31 o
  -9   4   5     3343.14     3344.21     83.24 o
  -8   4   5       44.39       24.02     20.79 o
  -7   4   5      656.96      634.21     35.09 o
  -6   4   5    24631.27    24798.18    296.38 o
  -5   4   5       40.92       52.91     11.50 o
  -4   4   5     1267.55     1283.38     28.26 o
  -3   4   5    20882.91    22115.60    240.05 o
  -2   4   5      176.96      199.90     11.43 o
  -1   4   5      236.99      233.00     10.15 o
   0   4   5    41061.34    42495.30    442.49 o
   1   4   5      115.04      121.78     10.69 o
   2   4   5      475.23      472.52     17.11 o
   3   4   5     1051.44     1006.86     32.36 o
   4   4   5       49.04       47.61      8.14 o
   5   4   5       69.62       72.75     10.85 o
   6   4   5     2132.39     1886.19     38.46 o
   7   4   5      888.82      906.42     40.36 o
   8   4   5      126.87      132.62     18.06 o
   9   4   5     4932.12     4973.91     91.19 o
  10   4   5      748.57      775.56     56.52 o
  11   4   5      163.59      172.97     43.98 o
  12   4   5     1978.01     1659.65    125.65 o
  13   4   5      194.53       85.43     73.23 o
  14   4   5      130.13       85.43     77.30 o
 -12   5   5       88.85       15.66     70.14 o
 -11   5   5       28.60       13.78     55.03 o
 -10   5   5        2.07       40.30     63.31 o
  -9   5   5      118.95      115.51     28.79 o
  -8   5   5       68.99       39.92     25.55 o
  -7   5   5     1963.26     2075.86     58.06 o
  -6   5   5        6.42       19.82     14.08 o
  -5   5   5       82.18       95.97     13.26 o
  -4   5   5     4157.00     4518.73     63.74 o
  -3   5   5      491.29      530.90     19.25 o
  -2   5   5      561.49      522.37     25.00 o
  -1   5   5    29057.91    28223.54    299.77 o
   0   5   5     1406.69     1383.91     28.09 o
   1   5   5        3.97       15.57      9.29 o
   2   5   5     7969.97     7431.32    103.57 o
   3   5   5       28.43       34.92     11.46 o
   4   5   5      171.13      200.54     12.11 o
   5   5   5    19342.21    20749.28    196.74 o
   6   5   5       10.22       13.76     10.66 o
   7   5   5       27.64       23.14     12.99 o
   8   5   5     6494.07     6539.27     96.95 o
   9   5   5     1332.63     1309.04     45.90 o
  10   5   5      171.30      167.03     34.30 o
  11   5   5     3650.02     3371.38    116.83 o
  12   5   5      197.87      179.86    106.23 o
  13   5   5       41.36       -4.07     73.23 o
  14   5   5      314.42      321.39     93.57 o
 -12   6   5       57.11       13.83     71.23 o
 -11   6   5       26.12      -40.10     41.44 o
 -10   6   5       60.38      -17.42     34.59 o
  -9   6   5       39.42       23.60     26.55 o
  -8   6   5       55.25      121.31     26.30 o
  -7   6   5      264.95      231.37     25.73 o
  -6   6   5     1007.07      967.35     33.97 o
  -5   6   5      540.81      607.73     26.67 o
  -4   6   5      251.23      306.30     18.94 o
  -3   6   5     1081.25     1122.27     28.69 o
  -2   6   5     4606.06     4324.69     72.44 o
  -1   6   5     5391.16     5263.60    134.42 o
   0   6   5       73.15       68.01     10.64 o
   1   6   5    58030.76    57936.27    964.97 o
   2   6   5     1151.82     1108.81     32.16 o
   3   6   5      436.17      422.39     19.41 o
   4   6   5     8070.63     7797.06    104.91 o
   5   6   5     1442.92     1602.03     29.51 o
   6   6   5      722.65      793.75     26.87 o
   7   6   5    12949.40    12289.14    146.20 o
   8   6   5     1621.25     1617.13     47.67 o
   9   6   5        1.15       12.99     15.50 o
  10   6   5       37.10       50.74     30.21 o
  11   6   5     1255.48     1224.37     78.76 o
  12   6   5       65.04       28.76     78.56 o
  13   6   5      441.19      589.89    105.77 o
  14   6   5       13.68       65.09     81.36 o
 -12   7   5     2057.94     2292.80    156.96 o
 -11   7   5       39.75      -41.57     73.23 o
 -10   7   5        1.34        0.73     45.24 o
  -9   7   5      221.20      228.98     33.72 o
  -8   7   5       91.89       79.65     40.33 o
  -7   7   5      147.96      139.71     23.59 o
  -6   7   5      314.28      371.50     26.59 o
  -5   7   5      225.66      246.17     19.22 o
  -4   7   5      120.85      118.22     14.75 o
  -3   7   5    17468.04    20151.30    239.30 o
  -2   7   5     1167.74     1169.36     38.81 o
  -1   7   5       89.43       98.21     11.29 o
   0   7   5    34120.04    33870.91    414.95 o
   1   7   5      672.94      730.25     24.56 o
   2   7   5      536.46      492.69     20.78 o
   3   7   5     2262.15     2092.84     66.57 o
   4   7   5      615.90      664.70     39.66 o
   5   7   5      652.33      710.31     29.02 o
   6   7   5    13634.74    14352.01    157.50 o
   7   7   5      605.34      624.49     24.82 o
   8   7   5      520.83      539.57     24.80 o
   9   7   5     7548.09     7381.74    109.28 o
  10   7   5      505.56      515.37     47.08 o
  11   7   5      110.24       44.07     72.08 o
  12   7   5      374.22      312.59    142.39 o
  13   7   5      520.57      496.32    105.77 o
  14   7   5       96.52      162.73     89.50 o
 -11   8   5        6.29       27.71    128.15 o
 -10   8   5      265.92      231.39     66.28 o
  -9   8   5      398.99      424.92     47.60 o
  -8   8   5       78.05       71.69     23.86 o
  -7   8   5     3814.91     3750.47     77.98 o
  -6   8   5      234.83      237.90     23.64 o
  -5   8   5       30.56       18.79     16.70 o
  -4   8   5       59.07      105.96     28.05 o
  -3   8   5      617.33      582.85     24.02 o
  -2   8   5      784.43      786.46     22.10 o
  -1   8   5    11133.13    11650.71    136.75 o
   0   8   5       97.22       97.12     13.52 o
   1   8   5      324.35      273.54     22.74 o
   2   8   5    58143.16    60461.20    674.64 o
   3   8   5      129.31      131.98     15.67 o
   4   8   5     3228.49     3402.30     63.79 o
   5   8   5    24138.36    24387.06    320.51 o
   6   8   5      347.13      407.42     21.12 o
   7   8   5       19.52      -12.09     12.09 o
   8   8   5     7942.75     7878.44    136.99 o
   9   8   5     1285.16     1316.06     42.48 o
  10   8   5      385.31      402.80     48.75 o
  11   8   5     2499.60     2490.94    104.26 o
  12   8   5      135.07        3.35    156.63 o
  13   8   5       77.50      166.80     81.36 o
  14   8   5      191.08      256.30     97.64 o
 -11   9   5      928.36      966.34    258.33 o
 -10   9   5       77.74       54.30     65.98 o
  -9   9   5       50.08       22.11     46.31 o
  -8   9   5      684.75      558.06     48.87 o
  -7   9   5        2.24        5.12     25.23 o
  -6   9   5        1.61      -14.77     17.53 o
  -5   9   5        3.81       21.50     16.11 o
  -4   9   5      646.44      710.26     31.16 o
  -3   9   5      993.58      987.59     33.65 o
  -2   9   5    33960.82    34288.83    395.32 o
  -1   9   5       54.05       66.41     12.18 o
   0   9   5     5091.31     5243.30     82.96 o
   1   9   5       18.06       16.56     12.56 o
   2   9   5      238.80      284.83     23.02 o
   3   9   5     1932.60     1999.46     58.79 o
   4   9   5      265.08      512.50     26.95 o
   5   9   5      164.86      211.90     20.92 o
   6   9   5      362.10      422.57     29.11 o
   7   9   5     9810.82     9920.22    126.26 o
   8   9   5      199.43      259.53     24.29 o
   9   9   5       14.01       30.36     18.23 o
  10   9   5     7431.07     7049.85    173.22 o
  11   9   5     1244.52     1014.94     95.46 o
  12   9   5      277.41      268.50     89.50 o
  13   9   5      481.75      634.64    113.91 o
 -11  10   5       81.07      -51.01     74.13 o
 -10  10   5       24.53      -46.65     97.64 o
  -9  10   5     2608.62     2941.44    109.85 o
  -8  10   5      313.78      330.31     43.77 o
  -7  10   5        4.69       -5.99     26.76 o
  -6  10   5      628.46      618.23     42.68 o
  -5  10   5      225.46      225.65     27.52 o
  -4  10   5      437.64      497.87     27.69 o
  -3  10   5      914.64      876.82     33.74 o
  -2  10   5      440.74      453.64     22.47 o
  -1  10   5     2204.21     2215.62     44.97 o
   0  10   5     2542.99     2261.30     48.11 o
   1  10   5      829.61      834.61     29.68 o
   2  10   5     1019.28      933.73     50.66 o
   3  10   5     3274.98     3525.22     64.73 o
   4  10   5      704.54      679.59     31.35 o
   5  10   5       63.21       71.11     17.56 o
   6  10   5      363.40      311.94     28.91 o
   7  10   5      917.11      952.70     48.32 o
   8  10   5      736.45      741.50     35.15 o
   9  10   5      424.66      424.72     28.83 o
  10  10   5      833.44      807.29     87.68 o
  11  10   5       14.79       -6.68    111.88 o
  12  10   5     1975.00     2204.96    162.73 o
  13  10   5       41.84      101.70     73.23 o
 -10  11   5     1426.95     1318.46    301.05 o
  -9  11   5        2.43      -43.95     43.95 o
  -8  11   5      105.71       46.47     35.60 o
  -7  11   5       53.78        1.97     29.65 o
  -6  11   5       30.41       41.43     26.78 o
  -5  11   5      904.14      866.97     45.22 o
  -4  11   5       31.46       50.86     20.97 o
  -3  11   5      152.04      137.62     22.78 o
  -2  11   5    10239.02    10460.25    150.13 o
  -1  11   5      289.31      350.79     28.29 o
   0  11   5     1303.86     1260.17     36.22 o
   1  11   5      542.50      574.01     27.08 o
   2  11   5     2562.60     2648.55     55.15 o
   3  11   5     1938.68     1808.48     45.50 o
   4  11   5      747.56      806.04     39.52 o
   5  11   5     1052.83      958.05     42.48 o
   6  11   5     1265.99     1222.22     57.18 o
   7  11   5      235.02      249.99     29.13 o
   8  11   5     3582.99     3662.02     79.28 o
   9  11   5      920.00      926.07     47.37 o
  10  11   5       89.48       99.71     45.17 o
  11  11   5     4177.71     4092.44    333.59 o
  12  11   5       53.32      109.84     73.23 o
  13  11   5      245.30      248.16     89.50 o
 -10  12   5        6.90       35.67     97.64 o
  -9  12   5        2.50      108.63     67.19 o
  -8  12   5      846.06     1049.87     79.81 o
  -7  12   5     1283.29     1323.15     70.95 o
  -6  12   5      173.00      205.80     36.62 o
  -5  12   5     1925.09     1872.23     63.20 o
  -4  12   5     1571.78     1561.95     54.13 o
  -3  12   5      470.74      483.86     34.10 o
  -2  12   5     1405.99     1374.42     81.02 o
  -1  12   5     3276.78     3236.74     82.33 o
   0  12   5     1765.88     1772.44     48.57 o
   1  12   5     2536.68     2427.08     73.07 o
   2  12   5      956.22      932.86     48.94 o
   3  12   5     1383.07     1507.41    108.04 o
   4  12   5      474.98      448.84     32.07 o
   5  12   5      225.39      267.18     28.75 o
   6  12   5     2641.90     2713.00     72.00 o
   7  12   5     5443.36     5204.98    109.40 o
   8  12   5        0.52       17.11     38.16 o
   9  12   5        1.94       59.78     32.30 o
  10  12   5      185.97      378.36     67.13 o
  11  12   5      969.00      935.68    117.98 o
  12  12   5       34.08       69.16     69.16 o
  13  12   5     1218.97     1375.05    154.59 o
  -9  13   5      566.60      506.93     94.41 o
  -8  13   5      159.26      119.09     72.30 o
  -7  13   5      103.10      109.36     45.14 o
  -6  13   5     3195.41     3007.72     98.65 o
  -5  13   5      552.69      545.78     47.35 o
  -4  13   5     2047.83     1957.34     62.59 o
  -3  13   5     2617.09     2800.61     73.12 o
  -2  13   5        7.90        9.30     19.09 o
  -1  13   5     1368.75     1394.27     50.29 o
   0  13   5     3678.85     3639.84     92.34 o
   1  13   5     5576.30     5534.47    103.08 o
   2  13   5      370.91      407.03     29.26 o
   3  13   5     2478.26     2444.61     61.44 o
   4  13   5     1096.10     1075.04     49.19 o
   5  13   5      575.14      596.09     39.91 o
   6  13   5     6997.30     7032.65    132.44 o
   7  13   5      161.59      231.27     30.72 o
   8  13   5        3.13       14.50     29.77 o
   9  13   5      681.87      804.91     59.71 o
  10  13   5        2.11       35.29    148.49 o
  11  13   5       95.82      109.84     69.16 o
  12  13   5     1101.58      895.00    130.18 o
  -9  14   5       43.12       62.49     70.38 o
  -8  14   5       12.54      -36.35    120.01 o
  -7  14   5     1167.73     1451.96    250.19 o
  -6  14   5      499.20      481.10     58.46 o
  -5  14   5      630.30      602.57     60.44 o
  -4  14   5      574.50      562.22     73.99 o
  -3  14   5     1819.56     1776.27     94.13 o
  -2  14   5      376.21      332.64     31.82 o
  -1  14   5     2539.40     2486.17     70.41 o
   0  14   5       54.23       70.51     35.23 o
   1  14   5       26.31       20.32     24.07 o
   2  14   5      248.13      229.22     25.83 o
   3  14   5     1886.44     1952.38     56.25 o
   4  14   5     1885.33     1821.27     71.85 o
   5  14   5       34.19       20.71     22.31 o
   6  14   5      233.36      251.62     36.55 o
   7  14   5     1052.15      938.82     67.34 o
   8  14   5     1556.36     1504.78     74.97 o
   9  14   5      243.59      269.96     43.89 o
  10  14   5       12.62       44.75     65.09 o
  11  14   5      897.10      964.16    126.11 o
  12  14   5        6.41      -36.61     69.16 o
  -8  15   5      838.28      932.41    112.95 o
  -7  15   5       13.64      -25.45     61.02 o
  -6  15   5        0.34      -17.34     52.64 o
  -5  15   5     4286.20     4509.70    144.23 o
  -4  15   5      414.73      415.20     53.63 o
  -3  15   5       98.39       75.82     46.37 o
  -2  15   5       20.45       28.15     25.76 o
  -1  15   5      492.10      539.64     35.26 o
   0  15   5       29.76       35.60     22.05 o
   1  15   5       43.76       26.54     24.71 o
   2  15   5     1827.99     1786.21     66.92 o
   3  15   5     1095.41     1065.95     46.55 o
   4  15   5       79.26       44.05     26.91 o
   5  15   5      349.66      407.75     41.10 o
   6  15   5      548.65      626.08     67.98 o
   7  15   5     1148.53     1080.27     80.11 o
   8  15   5      793.02      801.89     60.09 o
   9  15   5       47.50       44.75     61.02 o
  10  15   5      707.89      813.64    109.84 o
  11  15   5      257.77      370.20     97.64 o
  12  15   5       13.02       24.41     77.30 o
  -7  16   5        2.04      -65.67    166.80 o
  -6  16   5      152.26      122.63     68.35 o
  -5  16   5       33.87       -8.42     56.00 o
  -4  16   5      210.66      280.27     64.35 o
  -3  16   5     2688.75     2515.78    104.26 o
  -2  16   5       87.43       62.14     36.21 o
  -1  16   5      600.12      629.83     59.68 o
   0  16   5      530.39      612.39     57.65 o
   1  16   5      286.91      318.31     56.81 o
   2  16   5     1491.49     1380.62    125.01 o
   3  16   5       18.81        3.25     29.83 o
   4  16   5     3794.54     3700.57    105.03 o
   5  16   5      248.89      308.49     51.54 o
   6  16   5      161.92      103.32     56.00 o
   7  16   5      128.02      225.03     40.41 o
   8  16   5       15.40       65.09     58.99 o
   9  16   5       39.75        0.00     56.95 o
  10  16   5      375.47      471.91     93.57 o
  11  16   5      229.31      134.25     77.30 o
  -6  17   5       44.87       -4.23     63.82 o
  -5  17   5       26.80       -0.81     60.93 o
  -4  17   5     1996.16     1979.52    189.17 o
  -3  17   5      380.54      361.08    103.74 o
  -2  17   5      446.20      552.09    101.36 o
  -1  17   5      892.26     1003.92     72.60 o
   0  17   5     1215.26     1265.79    150.68 o
   1  17   5       95.59       92.48     36.21 o
   2  17   5       20.09        5.34     61.07 o
   3  17   5     2404.86     2149.05    301.05 o
   4  17   5     1585.70     1389.99     91.92 o
   5  17   5      727.15      607.68    109.84 o
   6  17   5     1662.43     1733.88     96.08 o
   7  17   5        6.20       16.27     37.40 o
   8  17   5      313.57      313.40     56.04 o
   9  17   5      502.46      455.64     89.50 o
  10  17   5      818.95      793.30    113.91 o
  11  17   5        3.22       61.02     77.30 o
  -5  18   5       25.07       75.30     66.46 o
  -4  18   5       28.56      -12.75     97.64 o
  -3  18   5        7.26       -8.91     65.09 o
  -2  18   5     1721.51     1770.29    128.98 o
  -1  18   5      454.96      338.54    111.88 o
   0  18   5     1416.10     1406.33     85.92 o
   1  18   5       13.32      -10.62     32.97 o
   2  18   5     1005.58     1204.43     87.42 o
   3  18   5      560.08      557.38    146.45 o
   4  18   5      724.09      811.26     73.31 o
   5  18   5     3149.72     2750.09    174.93 o
   6  18   5      525.75      488.18     89.50 o
   7  18   5      149.23      179.00     73.23 o
   8  18   5     1428.14     1400.27     97.81 o
   9  18   5       80.14      113.91     69.16 o
  10  18   5      284.23      390.55     93.57 o
  -4  19   5        1.80      -60.52     81.36 o
  -3  19   5      371.09      417.42    120.01 o
  -2  19   5      275.65      294.95     87.47 o
  -1  19   5      388.17      477.96    211.55 o
   0  19   5     1298.63     1404.10    118.27 o
   1  19   5     2597.77     2371.75    174.93 o
   2  19   5       27.55       20.34     61.02 o
   3  19   5     1221.68     1114.68    134.25 o
   4  19   5      466.73      480.05     93.57 o
   5  19   5       19.94       36.61     61.02 o
   6  19   5      595.12      471.91     93.57 o
   7  19   5     1603.95     1338.43    142.39 o
   8  19   5     1015.42      960.09    126.11 o
   9  19   5        4.52      -32.55     61.02 o
  -3  20   5      844.82      548.93     99.17 o
  -2  20   5      221.79      242.35     75.77 o
  -1  20   5     1286.43     1290.70    274.60 o
   0  20   5      588.94      529.67    189.17 o
   1  20   5      704.96      638.70    109.84 o
   2  20   5      935.11     1240.80    138.32 o
   3  20   5     2226.78     2392.09    179.00 o
   4  20   5      264.98      358.00     89.50 o
   5  20   5     1896.02     1895.77    170.86 o
   6  20   5      727.72      711.93    109.84 o
   7  20   5      944.00     1118.75    134.25 o
   8  20   5        9.80       20.34     65.09 o
  -1  21   5      366.23      434.10     92.40 o
   0  21   5      259.99      317.32     93.57 o
   1  21   5      727.71      870.59    126.11 o
   2  21   5      485.18      532.93    105.77 o
   3  21   5       61.87       52.89     73.23 o
   4  21   5      188.23      325.45     89.50 o
   5  21   5     1505.69     1318.09    150.52 o
   6  21   5       27.06      138.32     81.36 o
   7  21   5      172.26      329.52     97.64 o
   2  22   5        5.50      -65.09     65.09 o
   3  22   5       95.63       36.61     77.30 o
   4  22   5     1158.33     1155.36    146.45 o
  -4 -20   6       16.48      -20.34     77.30 o
  -3 -20   6     1459.48     1684.23    179.00 o
  -2 -20   6      262.26      195.27     89.50 o
  -1 -20   6      134.53       56.95     81.36 o
   0 -20   6      515.28      349.86    101.70 o
  -6 -19   6       19.64       97.64     81.36 o
  -5 -19   6       36.15       44.75     77.30 o
  -4 -19   6      574.21      622.43    113.91 o
  -3 -19   6     1289.81     1269.27    150.52 o
  -2 -19   6      171.15      260.36     89.50 o
  -1 -19   6      840.48      707.86    122.05 o
   0 -19   6     2253.35     2320.92    140.35 o
   1 -19   6       53.39       11.01    122.05 o
   2 -19   6      547.01      582.93    103.74 o
  -8 -18   6      190.13      122.05     89.50 o
  -7 -18   6      506.21      423.09    105.77 o
  -6 -18   6      508.85      374.27     97.64 o
  -5 -18   6      192.47      158.66     81.36 o
  -4 -18   6      335.62      183.07     77.30 o
  -3 -18   6       26.24       61.02     69.16 o
  -2 -18   6      774.64      919.41    130.18 o
  -1 -18   6      277.80      207.48     81.36 o
   0 -18   6      158.53      123.97     54.43 o
   1 -18   6     1428.85     1508.30    119.15 o
   2 -18   6      515.58      391.63     63.99 o
   3 -18   6      808.51      852.07     78.13 o
   4 -18   6      226.50      290.12     60.71 o
  -9 -17   6     1321.09     1468.61    170.86 o
  -8 -17   6      166.73      240.02     89.50 o
  -7 -17   6      420.05      484.11    101.70 o
  -6 -17   6      223.25      248.16     85.43 o
  -5 -17   6      276.08      252.23     85.43 o
  -4 -17   6       28.90      -16.27     56.95 o
  -3 -17   6     3635.06     3417.27    207.48 o
  -2 -17   6      467.88      565.48    101.70 o
  -1 -17   6       52.20       -4.07     61.02 o
   0 -17   6       82.48       16.27     65.09 o
   1 -17   6     1678.68     1550.47     91.36 o
   2 -17   6      110.77        0.35     39.40 o
   3 -17   6     1234.40     1325.39     89.90 o
   4 -17   6     1207.40     1190.85     87.91 o
   5 -17   6      168.35      280.44     56.09 o
 -10 -16   6      369.76      403.46     56.93 o
  -9 -16   6        2.39      -56.95     65.09 o
  -8 -16   6      714.48      649.03     81.95 o
  -7 -16   6        4.62       -4.07     40.27 o
  -6 -16   6      297.98      370.20     85.43 o
  -5 -16   6     1406.37     1720.84    162.73 o
  -4 -16   6     1448.55     1098.41    126.11 o
  -3 -16   6     2315.93     2160.21    158.66 o
  -2 -16   6      299.88      207.48     73.23 o
  -1 -16   6      505.00      512.59     93.57 o
   0 -16   6       67.11       63.93     22.66 o
   1 -16   6      667.89      680.20     39.75 o
   2 -16   6     1072.51     1113.65     78.27 o
   3 -16   6       69.47       44.47     40.41 o
   4 -16   6      217.59      163.06     45.90 o
   5 -16   6      898.11      954.74     79.79 o
   6 -16   6       22.43        7.36     44.50 o
 -10 -15   6        2.07       23.73     38.80 o
  -9 -15   6     1598.76     1716.87    106.87 o
  -8 -15   6       36.40       69.72     32.45 o
  -7 -15   6       55.03       50.99     89.50 o
  -6 -15   6     2850.52     2744.87    138.32 o
  -5 -15   6       19.42       69.16     56.95 o
  -4 -15   6      259.49      317.32     81.36 o
  -3 -15   6      569.64      390.55     81.36 o
  -2 -15   6      389.60      305.11     77.30 o
  -1 -15   6       43.14       46.46     26.44 o
   0 -15   6     1206.82     1230.92     52.27 o
   1 -15   6      538.35      527.56     35.97 o
   2 -15   6      338.91      303.29     38.17 o
   3 -15   6      166.42      149.10     34.06 o
   4 -15   6     1034.85      995.39     79.28 o
   5 -15   6      131.55      118.76     43.68 o
   6 -15   6      711.66      796.31     73.42 o
   7 -15   6       49.14       38.98     50.42 o
 -11 -14   6      933.54     1042.33     78.68 o
 -10 -14   6      255.61      200.06     41.33 o
  -9 -14   6      139.64      134.84     37.22 o
  -8 -14   6        2.39       52.81     31.02 o
  -7 -14   6      833.38      875.18     35.73 o
  -6 -14   6        1.40       42.57     14.92 o
  -5 -14   6        3.29        4.92     63.06 o
  -4 -14   6     1485.30     1570.32    142.39 o
  -3 -14   6      239.43      276.64     73.23 o
  -2 -14   6      227.53      150.52     61.02 o
  -1 -14   6     2400.06     2340.17    122.01 o
   0 -14   6      795.06      749.64     39.86 o
   1 -14   6      658.70      584.17     48.26 o
   2 -14   6     1582.15     1607.32     58.63 o
   3 -14   6      815.49      782.81     45.35 o
   4 -14   6      100.04      110.99     28.71 o
   5 -14   6      417.21      449.05     60.77 o
   6 -14   6      806.16      898.24     73.42 o
   7 -14   6      346.82      424.47     58.93 o
   8 -14   6       40.44      117.50     49.57 o
 -11 -13   6      940.17      904.13     64.05 o
 -10 -13   6      118.92      110.83     37.15 o
  -9 -13   6       86.94       85.50     32.36 o
  -8 -13   6     5662.86     5914.59    113.67 o
  -7 -13   6       32.73       31.42     20.23 o
  -6 -13   6        2.39       20.70     24.66 o
  -5 -13   6     6061.18     6121.94    118.05 o
  -4 -13   6     1207.21     1014.30     77.67 o
  -3 -13   6      239.47      219.68     65.09 o
  -2 -13   6     2908.37     3064.76     99.67 o
  -1 -13   6      140.38      151.29     15.94 o
   0 -13   6      120.29       97.05     20.96 o
   1 -13   6      129.78      127.81     21.90 o
   2 -13   6      134.66      147.66     24.94 o
   3 -13   6     1212.43     1199.03     54.51 o
   4 -13   6      169.08      189.53     30.36 o
   5 -13   6     2086.57     1985.03     89.06 o
   6 -13   6        5.26       48.97     37.43 o
   7 -13   6      153.57      227.41     48.97 o
   8 -13   6        9.10       12.40     41.17 o
 -12 -12   6      548.31      682.80     77.51 o
 -11 -12   6       72.69       38.85     36.07 o
 -10 -12   6      527.54      504.28     48.62 o
  -9 -12   6      434.94      564.93     37.84 o
  -8 -12   6     1176.22     1164.20     46.59 o
  -7 -12   6        7.37       15.78     17.51 o
  -6 -12   6    15617.14    15472.26    230.34 o
  -5 -12   6      464.34      474.48     22.38 o
  -4 -12   6      241.06      253.63     32.30 o
  -3 -12   6      312.30      352.22     50.85 o
  -2 -12   6       56.02       62.41     14.31 o
  -1 -12   6      448.38      458.60     20.80 o
   0 -12   6      262.97      248.25     19.98 o
   1 -12   6     1778.60     1761.59     54.86 o
   2 -12   6     3999.86     3999.18     93.44 o
   3 -12   6     1772.39     1740.85    108.14 o
   4 -12   6      199.77      214.51     29.86 o
   5 -12   6     1575.98     1606.77     66.93 o
   6 -12   6      131.87       61.02     35.67 o
   7 -12   6      331.02      319.02     65.76 o
   8 -12   6      864.08      872.67     75.62 o
   9 -12   6       74.18      138.32     60.41 o
 -12 -11   6     1162.70     1196.92     72.66 o
 -11 -11   6     1179.42     1156.61     68.34 o
 -10 -11   6     1377.16     1346.21     99.93 o
  -9 -11   6     1523.49     1522.22     66.38 o
  -8 -11   6      516.24      522.60     38.02 o
  -7 -11   6      226.35      285.01     28.91 o
  -6 -11   6      685.25      734.82     33.22 o
  -5 -11   6      546.82      556.39     24.50 o
  -4 -11   6     2290.35     2074.06     53.63 o
  -3 -11   6      194.64      192.91     27.09 o
  -2 -11   6       23.04       25.79     20.88 o
  -1 -11   6      449.99      362.91     25.49 o
   0 -11   6       99.08       92.28     13.73 o
   1 -11   6       51.00       66.55     14.97 o
   2 -11   6    12921.85    13025.49    227.23 o
   3 -11   6     1729.59     1741.99     66.00 o
   4 -11   6        7.45       -8.24     19.96 o
   5 -11   6        4.41      -18.53     21.77 o
   6 -11   6      986.11      965.86     53.90 o
   7 -11   6      178.97      206.01     76.10 o
   8 -11   6        4.24       57.23     39.79 o
   9 -11   6       90.76      163.13     77.30 o
  10 -11   6      186.84      285.62    152.56 o
 -12 -10   6     1060.37     1184.23     83.38 o
 -11 -10   6      473.71      420.06     47.07 o
 -10 -10   6      207.56      175.55     36.58 o
  -9 -10   6       78.27       97.51     34.97 o
  -8 -10   6     1382.06     1492.54     59.04 o
  -7 -10   6     1070.93     1109.40     44.38 o
  -6 -10   6      354.62      331.13     27.10 o
  -5 -10   6    11226.70    10952.63    150.04 o
  -4 -10   6     1049.12     1010.42     33.35 o
  -3 -10   6        5.82       18.24     13.72 o
  -2 -10   6     6196.82     5886.90    110.76 o
  -1 -10   6       27.45       22.03     10.91 o
   0 -10   6       82.41       93.71     12.83 o
   1 -10   6     8925.50     9095.77    155.95 o
   2 -10   6       48.83       29.69     13.86 o
   3 -10   6        3.30       15.01     17.46 o
   4 -10   6     9404.69     9011.17    184.97 o
   5 -10   6      145.88      108.15     25.91 o
   6 -10   6      212.30      188.98     30.38 o
   7 -10   6      217.66      214.70     32.96 o
   8 -10   6      230.09      282.51     49.33 o
   9 -10   6       44.82       59.59     53.16 o
  10 -10   6        4.68        6.16     53.16 o
 -13  -9   6      198.75      192.66     47.73 o
 -12  -9   6      975.17     1097.34     68.31 o
 -11  -9   6     2510.87     2327.62     84.81 o
 -10  -9   6      125.44      125.57     34.23 o
  -9  -9   6     1467.00     1466.81     58.36 o
  -8  -9   6        9.35       18.36     21.90 o
  -7  -9   6       60.59       73.42     21.47 o
  -6  -9   6    20173.88    20023.67    257.92 o
  -5  -9   6     1941.59     1820.93     42.21 o
  -4  -9   6        9.67       10.12      7.45 o
  -3  -9   6     5751.24     5816.56     89.42 o
  -2  -9   6     1383.73     1413.24     53.44 o
  -1  -9   6       90.20       86.97     18.15 o
   0  -9   6    14898.70    14508.64    205.81 o
   1  -9   6      254.79      259.57     16.35 o
   2  -9   6      115.12      123.41     13.18 o
   3  -9   6     5137.60     5274.69     95.43 o
   4  -9   6       37.38       19.53     18.78 o
   5  -9   6       50.54       26.66     20.47 o
   6  -9   6      246.98      255.49     32.17 o
   7  -9   6       32.85       21.72     25.17 o
   8  -9   6      108.52      119.14     53.01 o
   9  -9   6        3.97       -9.25     56.95 o
  10  -9   6       39.00      125.72    120.01 o
  11  -9   6      282.27      376.92     83.42 o
 -13  -8   6      277.39       36.93     73.76 o
 -12  -8   6     1623.73     1735.02    128.02 o
 -11  -8   6      304.91      316.70     51.25 o
 -10  -8   6      249.48      210.88     45.61 o
  -9  -8   6     1510.99     1654.58     59.76 o
  -8  -8   6     2706.83     2640.68     75.30 o
  -7  -8   6      209.56      204.89     27.29 o
  -6  -8   6      376.46      362.09     22.27 o
  -5  -8   6     1281.91     1358.65     32.76 o
  -4  -8   6    16596.95    15935.20    188.64 o
  -3  -8   6     1686.61     1839.45     39.75 o
  -2  -8   6      346.65      345.90     18.92 o
  -1  -8   6    16985.76    16641.99    232.29 o
   0  -8   6      341.56      403.14     19.96 o
   1  -8   6       12.41       17.13      9.18 o
   2  -8   6    17771.82    17847.74    216.02 o
   3  -8   6       29.50       31.77     12.23 o
   4  -8   6      116.87       97.63     20.57 o
   5  -8   6     4096.11     3929.68    103.29 o
   6  -8   6      147.69      131.75     25.57 o
   7  -8   6     1366.88     1394.82     59.92 o
   8  -8   6       25.85       25.30     27.27 o
   9  -8   6      373.65      325.58     63.29 o
  10  -8   6       57.71       60.36     53.16 o
  11  -8   6      180.27      263.60     75.26 o
 -13  -7   6      127.57       93.28     60.60 o
 -12  -7   6      174.48      160.07     47.50 o
 -11  -7   6      621.84      549.38     57.54 o
 -10  -7   6      454.64      402.00     43.80 o
  -9  -7   6      643.35      660.85     46.72 o
  -8  -7   6      427.71      471.20     40.07 o
  -7  -7   6     3090.13     3129.53     75.10 o
  -6  -7   6      873.00      834.83     30.46 o
  -5  -7   6     2761.77     2704.33     46.96 o
  -4  -7   6     1862.31     1853.27     33.93 o
  -3  -7   6        5.97       -1.49      8.27 o
  -2  -7   6    65078.10    69806.20    826.88 o
  -1  -7   6       50.77       36.06     10.19 o
   0  -7   6     1099.14     1173.24     28.10 o
   1  -7   6     2525.19     2231.81     42.50 o
   2  -7   6      302.41      304.78     15.45 o
   3  -7   6      264.62      265.19     17.51 o
   4  -7   6    13967.13    13737.85    188.21 o
   5  -7   6       70.32       55.14     20.13 o
   6  -7   6      270.53      291.39     30.70 o
   7  -7   6     6928.99     6855.51    143.13 o
   8  -7   6      168.41      192.50     32.77 o
   9  -7   6      438.21      435.70     51.06 o
  10  -7   6      183.28      127.40     99.67 o
  11  -7   6        2.26      -28.18     54.82 o
  12  -7   6        2.62     -113.91    113.91 o
 -13  -6   6      161.20      103.74    111.88 o
 -12  -6   6      516.10      523.50     89.83 o
 -11  -6   6     1254.04     1223.06     77.44 o
 -10  -6   6        5.01       20.53     34.06 o
  -9  -6   6        5.60       -9.64     27.14 o
  -8  -6   6      397.21      432.21     39.04 o
  -7  -6   6     1208.52     1143.59     48.65 o
  -6  -6   6     1458.68     1435.80     41.28 o
  -5  -6   6     5108.49     5208.15    109.16 o
  -4  -6   6      752.44      784.71     20.41 o
  -3  -6   6    10290.90    10746.90    142.60 o
  -2  -6   6     7045.43     7257.03    100.73 o
  -1  -6   6      520.88      500.87     18.46 o
   0  -6   6    21141.84    20007.20    252.06 o
   1  -6   6        1.70        1.03      6.53 o
   2  -6   6       59.21       58.50      9.17 o
   3  -6   6     1406.56     1206.99     27.45 o
   4  -6   6      559.92      601.29     21.61 o
   5  -6   6     1114.59     1231.77     34.88 o
   6  -6   6     5114.70     5102.46    110.74 o
   7  -6   6        9.44       13.67     21.81 o
   8  -6   6      179.01      176.77     35.82 o
   9  -6   6     2150.59     2298.66     94.90 o
  10  -6   6       18.31       -9.21     47.90 o
  11  -6   6      165.49      188.69     87.47 o
  12  -6   6       51.22      -58.78    101.70 o
 -13  -5   6      907.97      867.16     92.66 o
 -12  -5   6      198.23       99.54     55.11 o
 -11  -5   6      917.27      849.71     66.13 o
 -10  -5   6     1266.74     1093.02     60.69 o
  -9  -5   6      381.94      379.15     38.92 o
  -8  -5   6      803.26      780.82     52.26 o
  -7  -5   6     2141.73     2139.76     60.36 o
  -6  -5   6     1751.60     1717.50     53.48 o
  -5  -5   6      493.48      471.32     21.66 o
  -4  -5   6     7405.91     7653.73     95.74 o
  -3  -5   6     1407.92     1409.21     31.03 o
  -2  -5   6       99.47       93.47     16.99 o
  -1  -5   6    28006.59    29168.10    351.91 o
   0  -5   6       54.98       40.47      9.98 o
   1  -5   6      293.94      319.62     16.04 o
   2  -5   6    12924.02    12294.57    138.86 o
   3  -5   6      314.51      328.66     13.93 o
   4  -5   6     2386.49     2443.91     42.37 o
   5  -5   6    12776.50    12867.68    143.76 o
   6  -5   6      405.11      469.00     24.42 o
   7  -5   6       92.46       83.05     21.80 o
   8  -5   6     8508.71     8544.64    194.95 o
   9  -5   6       58.51       60.70     33.30 o
  10  -5   6     1336.94     1258.18     80.52 o
  11  -5   6      138.08      133.38     87.47 o
  12  -5   6        3.03      -54.96     62.22 o
 -13  -4   6      257.00      120.28     73.23 o
 -12  -4   6      564.50      543.80     77.35 o
 -11  -4   6       38.99       -3.70     38.12 o
 -10  -4   6      157.59       94.49     35.24 o
  -9  -4   6       32.92       49.42     36.14 o
  -8  -4   6     1289.43     1270.10     68.54 o
  -7  -4   6     1175.01     1224.32     46.40 o
  -6  -4   6      599.75      605.66     29.60 o
  -5  -4   6       87.46      156.71     15.64 o
  -4  -4   6     2088.40     1972.07     36.93 o
  -3  -4   6     1043.76     1110.42     32.23 o
  -2  -4   6     4337.47     4488.22     65.24 o
  -1  -4   6     2084.12     2082.87     30.82 o
   0  -4   6     1970.45     2084.05     30.47 o
   1  -4   6     3096.82     2654.02     40.79 o
   2  -4   6       59.96       57.99      7.08 o
   3  -4   6      192.37      224.70     12.90 o
   4  -4   6   101122.62   104223.05    979.83 o
   5  -4   6        1.06       -4.67     10.05 o
   6  -4   6      268.79      344.67     21.38 o
   7  -4   6     8682.95     8930.38    125.62 o
   8  -4   6      756.25      726.45     35.95 o
   9  -4   6      267.56      297.84     32.31 o
  10  -4   6     1466.71     1479.36     80.62 o
  11  -4   6      206.10      174.59     65.38 o
  12  -4   6      101.53      -26.92     93.57 o
  13  -4   6       51.27       16.27     81.36 o
 -13  -3   6       40.44       51.13     61.54 o
 -12  -3   6     1083.67     1162.81     98.46 o
 -11  -3   6      608.18      659.78     75.87 o
 -10  -3   6       55.35        9.69     72.28 o
  -9  -3   6      711.84      568.80     53.59 o
  -8  -3   6     1783.26     1657.79     74.21 o
  -7  -3   6      399.21      390.13     24.89 o
  -6  -3   6     9599.57     9862.31    159.03 o
  -5  -3   6     1030.19     1136.10     34.12 o
  -4  -3   6      110.38      103.47     12.24 o
  -3  -3   6     7117.03     6825.11    129.75 o
  -2  -3   6       82.62       73.61      8.18 o
  -1  -3   6      321.27      293.45     16.56 o
   0  -3   6    30328.34    30473.89    369.21 o
   1  -3   6       48.32       49.18      5.94 o
   2  -3   6      319.00      350.26     11.10 o
   3  -3   6    23750.54    23059.50    238.31 o
   4  -3   6     2591.12     2702.74     40.48 o
   5  -3   6       13.00        7.05      9.81 o
   6  -3   6     9728.18     8827.77    118.81 o
   7  -3   6       23.50       15.52     15.33 o
   8  -3   6      606.86      637.62     33.43 o
   9  -3   6     1261.21     1414.97     55.33 o
  10  -3   6      282.50      287.71     38.54 o
  11  -3   6      881.16      832.05    120.01 o
  12  -3   6     1691.03     1582.52    170.86 o
  13  -3   6       18.44       52.89     85.43 o
 -13  -2   6     3518.71     3523.08    156.96 o
 -12  -2   6       16.32      -56.28     85.43 o
 -11  -2   6      844.83      823.82     71.22 o
 -10  -2   6     7454.01     6742.94    169.50 o
  -9  -2   6      254.77      187.32     43.28 o
  -8  -2   6      467.94      394.90     67.61 o
  -7  -2   6     2969.50     2936.84     58.90 o
  -6  -2   6        2.02        4.07     11.39 o
  -5  -2   6      132.47      119.69     17.46 o
  -4  -2   6     8626.26    10186.77    134.87 o
  -3  -2   6       16.26        8.67      9.00 o
  -2  -2   6       98.15      105.70      9.04 o
  -1  -2   6     3824.08     4167.16     73.97 o
   0  -2   6       83.83       64.06      8.08 o
   1  -2   6      519.90      570.96     12.25 o
   2  -2   6    11069.99    11211.14    106.22 o
   3  -2   6      115.43      115.67      8.22 o
   4  -2   6       12.68       18.57      7.91 o
   5  -2   6    55295.33    57308.21    578.12 o
   6  -2   6      342.52      287.16     17.97 o
   7  -2   6      593.10      561.17     26.97 o
   8  -2   6     1034.87     1048.35     37.97 o
   9  -2   6      262.62      268.23     30.34 o
  10  -2   6      301.45      363.87     36.25 o
  11  -2   6       52.93       74.96     38.75 o
  12  -2   6       65.75      113.33     50.28 o
  13  -2   6       47.14      -61.02     69.16 o
 -13  -1   6       40.77      -53.47     81.36 o
 -12  -1   6        9.95      -12.42     52.64 o
 -11  -1   6     5558.33     5389.99    154.45 o
 -10  -1   6      105.59       57.40     44.96 o
  -9  -1   6      259.31      243.18     39.74 o
  -8  -1   6     6444.26     6434.90    133.49 o
  -7  -1   6      193.42      233.65     26.83 o
  -6  -1   6      113.60      118.86     17.44 o
  -5  -1   6     2041.01     2587.95     50.09 o
  -4  -1   6      209.75      205.18     11.39 o
  -3  -1   6      170.18      155.94     10.11 o
  -2  -1   6    56799.99    56537.54    737.65 o
  -1  -1   6      325.59      287.31     16.08 o
   0  -1   6      481.37      466.08     17.68 o
   1  -1   6     1899.34     2285.83     27.14 o
   2  -1   6      156.79      164.94      8.59 o
   3  -1   6      125.02      131.04      9.82 o
   4  -1   6    14087.10    13818.91    149.04 o
   5  -1   6     1048.04     1081.09     25.10 o
   6  -1   6      472.44      443.67     20.96 o
   7  -1   6     7093.47     6452.43    110.07 o
   8  -1   6      423.68      397.80     26.20 o
   9  -1   6     1978.45     2069.87     58.90 o
  10  -1   6     2440.36     2576.62    117.42 o
  11  -1   6       75.25      138.32     37.58 o
  12  -1   6      208.93      134.36     52.70 o
  13  -1   6      928.03     1146.11     98.96 o
 -13   0   6       69.94      -11.28     85.43 o
 -12   0   6     2790.11     2935.77    276.64 o
 -11   0   6      240.30      192.16     50.37 o
 -10   0   6      195.55      158.50     45.30 o
  -9   0   6     1771.41     1734.92     68.98 o
  -8   0   6      268.40      244.16     28.99 o
  -7   0   6      262.92      280.97     27.31 o
  -6   0   6    12461.32    12209.74    195.44 o
  -5   0   6      532.24      607.24     33.05 o
  -4   0   6     1333.78     1315.77     36.08 o
  -3   0   6     1375.52     1243.32     32.37 o
  -2   0   6       14.37        5.29      7.11 o
  -1   0   6        0.47       -8.92      8.92 o
   0   0   6   133518.58   132307.22   1950.62 o
   1   0   6      173.11      167.18      9.32 o
   2   0   6     8259.59     7898.17     75.96 o
   3   0   6    18083.19    18491.97    181.47 o
   4   0   6      191.38      179.95     11.54 o
   5   0   6      876.38      889.07     23.59 o
   6   0   6     7782.17     8034.10     97.60 o
   7   0   6       10.24       24.27     14.72 o
   8   0   6      265.73      249.21     26.16 o
   9   0   6     1189.92     1174.37     46.95 o
  10   0   6      330.28      346.00     36.53 o
  11   0   6      910.58      913.21     63.33 o
  12   0   6     6476.06     6922.20    218.92 o
  13   0   6       19.05      -48.82     65.09 o
 -13   1   6     2034.06     2085.39    136.07 o
 -12   1   6      180.46      228.70     65.09 o
 -11   1   6      113.03      205.37     79.33 o
 -10   1   6     6035.36     5965.81    157.63 o
  -9   1   6       52.98      -27.91     27.91 o
  -8   1   6      191.85      165.55     44.47 o
  -7   1   6    14388.40    14409.27    316.98 o
  -6   1   6      239.28      256.13     20.74 o
  -5   1   6      435.82      438.15     27.53 o
  -4   1   6     6345.06     6565.54     94.86 o
  -3   1   6       11.91        3.60      8.64 o
  -2   1   6        2.54       -3.64      6.02 o
  -1   1   6     5673.80     5451.73     69.78 o
   0   1   6     1731.82     1679.31     49.54 o
   1   1   6       89.82       84.87      5.91 o
   2   1   6    87364.02    86293.86    858.01 o
   3   1   6      447.65      462.23     17.36 o
   4   1   6     2562.16     2580.90     38.07 o
   5   1   6    10956.67    11031.69    131.32 o
   6   1   6       18.38       20.84     10.89 o
   7   1   6     1797.59     1840.96     40.87 o
   8   1   6     9270.02     9371.88    132.26 o
   9   1   6      644.32      673.06     39.94 o
  10   1   6      937.02      947.04     49.30 o
  11   1   6     3969.75     4209.41    124.89 o
  12   1   6      412.64      372.49     49.21 o
  13   1   6      214.56      366.14     89.50 o
 -13   2   6       27.06      -12.67     71.19 o
 -12   2   6       96.84       22.17     79.33 o
 -11   2   6     1520.58     1549.85     88.80 o
 -10   2   6      318.53      279.52     45.21 o
  -9   2   6        1.54       -3.97     28.45 o
  -8   2   6     2869.75     2808.27     71.48 o
  -7   2   6      284.47      315.60     29.09 o
  -6   2   6      415.23      399.46     24.54 o
  -5   2   6     7258.58     6914.29    104.31 o
  -4   2   6        5.02       -1.48     10.94 o
  -3   2   6       16.12        4.80      8.47 o
  -2   2   6      484.86      432.29     16.05 o
  -1   2   6        0.05       -6.38      8.58 o
   0   2   6        0.00       -5.80      5.80 o
   1   2   6     1679.78     1748.33     25.19 o
   2   2   6     4177.49     4003.77     64.58 o
   3   2   6       10.58        7.76      7.87 o
   4   2   6    21418.58    22395.41    218.89 o
   5   2   6        8.56       -0.78      7.55 o
   6   2   6       20.30       26.40     10.31 o
   7   2   6      865.57      749.79     26.42 o
   8   2   6      154.94      142.88     18.45 o
   9   2   6     2772.07     2748.66     92.20 o
  10   2   6      195.58      164.48     32.31 o
  11   2   6      282.89      318.84     45.24 o
  12   2   6      778.89      667.19    146.45 o
  13   2   6     3260.40     3559.66    211.55 o
  14   2   6      224.04      179.00     93.57 o
 -13   3   6       28.63      -57.19     57.19 o
 -12   3   6     1272.57     1334.31    106.47 o
 -11   3   6        4.23      -29.77     77.37 o
 -10   3   6      203.96      178.37     40.07 o
  -9   3   6     1950.03     1946.25     71.95 o
  -8   3   6       11.42        5.23     21.42 o
  -7   3   6       26.17       16.31     19.15 o
  -6   3   6     6549.42     6883.15     97.45 o
  -5   3   6       70.61       77.76     10.86 o
  -4   3   6      296.47      304.99     14.62 o
  -3   3   6    20060.54    20326.95    254.80 o
  -2   3   6      545.17      542.21     17.02 o
  -1   3   6       47.88       29.63      7.96 o
   0   3   6    48239.64    47740.52    475.04 o
   1   3   6     1055.69     1011.91     30.17 o
   2   3   6      522.40      464.54     15.31 o
   3   3   6     7930.32     8124.73     85.52 o
   4   3   6      405.89      433.12     13.44 o
   5   3   6      166.15      199.34     11.77 o
   6   3   6     4174.06     4333.21     71.94 o
   7   3   6      392.62      390.19     19.16 o
   8   3   6     3486.96     3463.84     61.56 o
   9   3   6     9262.23     9133.67    174.46 o
  10   3   6       12.37      -30.05     40.43 o
  11   3   6       12.93      -20.84     26.97 o
  12   3   6     6817.38     6616.15    209.76 o
  13   3   6        4.62       52.89     73.23 o
  14   3   6       74.18       93.57     85.43 o
 -13   4   6      813.38      956.02    158.66 o
 -12   4   6      255.14      297.40     69.38 o
 -11   4   6      125.53       28.10     45.88 o
 -10   4   6     6852.07     6970.08    154.26 o
  -9   4   6       59.83       34.40     32.17 o
  -8   4   6        2.99      -10.64     21.98 o
  -7   4   6     2801.68     2995.79     71.36 o
  -6   4   6      195.35      207.27     19.71 o
  -5   4   6      337.41      373.98     18.99 o
  -4   4   6    27771.98    28937.27    335.99 o
  -3   4   6      116.23      121.00     13.79 o
  -2   4   6      465.99      444.45     15.61 o
  -1   4   6     3762.66     4455.91     71.88 o
   0   4   6      579.79      589.39     16.38 o
   1   4   6     2646.89     2643.83     62.61 o
   2   4   6     1165.00     1128.31     24.35 o
   3   4   6        2.24       -7.25     11.24 o
   4   4   6     3874.79     4046.19     50.99 o
   5   4   6       84.14       78.56      9.31 o
   6   4   6      109.41       90.73     10.38 o
   7   4   6     3950.53     3802.55     63.25 o
   8   4   6    21554.44    21786.29    282.68 o
   9   4   6        2.37       11.47     20.15 o
  10   4   6      224.44      279.26     40.65 o
  11   4   6      346.37      286.74     49.88 o
  12   4   6        1.66      -36.08     68.91 o
  13   4   6      159.71      117.98     77.30 o
  14   4   6     1848.36     2127.66    187.14 o
 -12   5   6        4.64       31.10     49.85 o
 -11   5   6      522.05      464.01     78.57 o
 -10   5   6       51.81       -2.91     33.95 o
  -9   5   6      510.68      407.28     42.84 o
  -8   5   6    25045.84    25571.94    369.63 o
  -7   5   6      463.69      475.67     52.86 o
  -6   5   6      413.60      360.89     23.46 o
  -5   5   6     5844.91     5475.94     76.59 o
  -4   5   6      186.99      184.64     15.75 o
  -3   5   6      705.13      665.89     22.62 o
  -2   5   6    21428.61    21660.70    279.39 o
  -1   5   6        5.03        6.68      7.13 o
   0   5   6       14.66        7.75      8.27 o
   1   5   6      214.26      272.68     14.84 o
   2   5   6      714.31      732.13     22.28 o
   3   5   6      377.60      366.10     25.18 o
   4   5   6      531.50      608.24     24.60 o
   5   5   6      838.73      900.97     30.51 o
   6   5   6      678.53      613.56     19.70 o
   7   5   6     6203.87     6177.52     82.28 o
   8   5   6        7.99       27.56     14.72 o
   9   5   6        2.06        2.15     21.47 o
  10   5   6     1758.71     1836.96     61.21 o
  11   5   6      138.50       31.56     78.40 o
  12   5   6      560.31      591.15     63.83 o
  13   5   6      295.13      288.84     85.43 o
  14   5   6       25.38       56.95     73.23 o
 -12   6   6       11.85      -30.51    107.81 o
 -11   6   6       25.19       35.88     51.61 o
 -10   6   6       14.21      -34.45     34.45 o
  -9   6   6     6159.42     6411.08    183.79 o
  -8   6   6      105.20       75.09     25.79 o
  -7   6   6       11.39       -9.15     20.44 o
  -6   6   6     1146.25     1068.71     39.44 o
  -5   6   6        2.26        3.43     11.58 o
  -4   6   6     1303.66     1351.94     34.11 o
  -3   6   6    63969.14    66106.19    737.99 o
  -2   6   6      801.00      799.31     20.59 o
  -1   6   6        0.15       16.36      8.40 o
   0   6   6     3391.05     3427.05     57.31 o
   1   6   6     1860.33     1847.63     38.44 o
   2   6   6      100.51      128.48     12.63 o
   3   6   6     3377.61     3689.88     82.17 o
   4   6   6       75.46       62.28     13.28 o
   5   6   6     2013.30     2041.92     57.82 o
   6   6   6      708.56      794.43     23.55 o
   7   6   6      169.55      175.58     15.50 o
   8   6   6      639.48      646.69     26.16 o
   9   6   6      896.74     1033.66     47.85 o
  10   6   6      125.87      115.72     32.80 o
  11   6   6      161.55       79.51     66.60 o
  12   6   6     2055.20     1896.85     99.91 o
  13   6   6       43.69       40.68     73.23 o
  14   6   6        1.16       12.20     77.30 o
 -12   7   6       65.74       13.92     81.64 o
 -11   7   6       90.36       94.53     85.43 o
 -10   7   6     2029.46     1874.83     82.13 o
  -9   7   6       40.93       -4.82     32.62 o
  -8   7   6      634.19      584.53     40.31 o
  -7   7   6     2126.89     2294.66     60.42 o
  -6   7   6      154.64      162.21     22.52 o
  -5   7   6      303.34      304.61     21.16 o
  -4   7   6    12531.42    12223.09    219.86 o
  -3   7   6      683.38      755.91     27.71 o
  -2   7   6       17.05       26.61     10.08 o
  -1   7   6     5049.69     4201.24     78.06 o
   0   7   6     2067.24     2075.56     45.48 o
   1   7   6      611.76      631.04     24.33 o
   2   7   6     1759.43     1477.30     36.87 o
   3   7   6        3.82       -6.82     10.50 o
   4   7   6      256.25      236.56     17.44 o
   5   7   6     3324.62     3592.91     75.70 o
   6   7   6      579.16      602.53     22.52 o
   7   7   6      264.20      282.41     18.23 o
   8   7   6     1002.94      974.04     34.21 o
   9   7   6      901.70      885.08     76.33 o
  10   7   6      932.75      966.83     60.67 o
  11   7   6       64.39       34.92     44.67 o
  12   7   6       30.18      -42.25     96.26 o
  13   7   6       68.03      113.91     77.30 o
  14   7   6       13.78        4.07     77.30 o
 -11   8   6     1356.90     1587.62    127.41 o
 -10   8   6       59.88      183.63     72.30 o
  -9   8   6        6.96      -32.30     32.30 o
  -8   8   6      575.60      559.47     40.72 o
  -7   8   6       14.18       -1.45     20.16 o
  -6   8   6       11.46      -14.71     18.16 o
  -5   8   6     2441.38     2408.22     71.86 o
  -4   8   6       95.18       78.71     15.05 o
  -3   8   6       12.78        6.57     12.19 o
  -2   8   6    17593.43    17790.74    211.78 o
  -1   8   6     2530.95     2537.72     46.66 o
   0   8   6     3289.28     3533.03     85.18 o
   1   8   6     2504.87     2235.04     56.19 o
   2   8   6     3791.97     3940.83     64.37 o
   3   8   6     1068.70     1041.79     30.80 o
   4   8   6    19474.43    21166.66    255.26 o
   5   8   6     1826.17     1848.53     44.18 o
   6   8   6      245.93      256.71     21.72 o
   7   8   6     1779.76     1729.77     38.28 o
   8   8   6     1048.42     1086.59     33.40 o
   9   8   6       93.47       93.05     31.10 o
  10   8   6      632.60      605.88     55.20 o
  11   8   6     1541.81     1585.87    151.67 o
  12   8   6       85.27      -34.82    227.82 o
  13   8   6      708.86      764.82    117.98 o
  14   8   6      187.25      219.68     97.64 o
 -11   9   6       24.01        5.53     97.64 o
 -10   9   6      168.44      151.50    113.91 o
  -9   9   6     1139.21     1048.27     92.70 o
  -8   9   6       29.55       30.27     30.27 o
  -7   9   6      126.94       79.31     28.28 o
  -6   9   6      509.65      606.78     33.33 o
  -5   9   6      141.82      130.55     19.11 o
  -4   9   6     1707.52     1685.60     44.24 o
  -3   9   6     4489.36     4225.38     75.36 o
  -2   9   6     5145.27     5375.56    107.09 o
  -1   9   6     3389.78     3382.13     66.65 o
   0   9   6    38345.23    39592.92    451.91 o
   1   9   6      150.86      158.97     18.50 o
   2   9   6       43.71       29.03     20.67 o
   3   9   6    11489.37    11170.51    145.89 o
   4   9   6      163.58      126.31     16.83 o
   5   9   6      131.73      145.71     18.72 o
   6   9   6     2463.14     2340.65     54.18 o
   7   9   6     2015.91     1998.61     54.58 o
   8   9   6     2017.37     1934.14     49.72 o
   9   9   6      748.50      752.98     89.73 o
  10   9   6      359.54      353.26     61.46 o
  11   9   6      904.36      947.10     73.19 o
  12   9   6      253.79      190.94    136.28 o
  13   9   6       96.26      150.52     77.30 o
 -11  10   6      284.84      270.64    164.76 o
 -10  10   6     1112.52     1310.83    264.43 o
  -9  10   6       12.24      -42.39     42.39 o
  -8  10   6       25.98       -2.78     32.70 o
  -7  10   6     1703.35     1716.49     99.82 o
  -6  10   6      336.98      319.79     39.34 o
  -5  10   6      979.22     1073.66     43.01 o
  -4  10   6     3247.02     3407.85     67.35 o
  -3  10   6      649.07      658.80     37.83 o
  -2  10   6     3965.73     4090.08     72.40 o
  -1  10   6    28350.56    28596.17    334.74 o
   0  10   6     1379.35     1392.70     38.11 o
   1  10   6      400.02      382.35     22.69 o
   2  10   6     1393.92     1091.42     34.09 o
   3  10   6     1185.02     1282.03     59.04 o
   4  10   6       33.30       26.20     15.02 o
   5  10   6    13189.08    13262.97    187.36 o
   6  10   6       46.21       74.51     22.10 o
   7  10   6      162.55      199.69     26.81 o
   8  10   6     1550.97     1575.20     53.49 o
   9  10   6      489.09      512.20     38.83 o
  10  10   6       64.00       77.76     58.13 o
  11  10   6     1252.64     1062.89     98.49 o
  12  10   6      198.91      288.84     85.43 o
  13  10   6      289.87      170.86     89.50 o
 -10  11   6      330.82      455.69     90.31 o
  -9  11   6        2.78      -37.94     61.40 o
  -8  11   6      460.77      434.55     49.36 o
  -7  11   6       91.68       92.72     34.55 o
  -6  11   6       99.08       89.79     37.58 o
  -5  11   6     1067.30     1111.61     58.79 o
  -4  11   6       46.50       48.62     21.24 o
  -3  11   6      433.04      453.54     26.83 o
  -2  11   6    49998.00    50791.13    624.42 o
  -1  11   6      433.18      470.58     26.23 o
   0  11   6        3.75       -3.21     13.34 o
   1  11   6     8806.08     9311.84    135.59 o
   2  11   6      726.23      752.02     47.95 o
   3  11   6      388.07      404.59     25.29 o
   4  11   6     3330.59     3142.23     65.05 o
   5  11   6      576.87      550.40     43.00 o
   6  11   6      340.38      367.20     31.75 o
   7  11   6       86.14      137.81     25.99 o
   8  11   6     2044.85     2076.76    107.61 o
   9  11   6     1204.22     1354.85     70.94 o
  10  11   6       58.80       22.23     50.56 o
  11  11   6      825.53      893.87     93.32 o
  12  11   6      129.70      158.66     73.23 o
  13  11   6        9.97       40.68     77.30 o
 -10  12   6       21.05       -4.46     70.73 o
  -9  12   6      547.47      520.85    111.88 o
  -8  12   6      142.28      135.26     46.68 o
  -7  12   6      922.78      965.97     63.09 o
  -6  12   6     1690.20     1500.79     80.45 o
  -5  12   6       78.22       79.30     30.35 o
  -4  12   6     5190.84     4893.16    102.63 o
  -3  12   6     9266.34     9014.66    156.33 o
  -2  12   6      813.53      801.93     40.10 o
  -1  12   6      217.13      256.31     22.37 o
   0  12   6    10829.94    10758.76    169.79 o
   1  12   6     1093.60      988.13     58.95 o
   2  12   6      140.39       90.68     18.98 o
   3  12   6      191.07      151.12     21.41 o
   4  12   6       41.83       13.20     18.01 o
   5  12   6      375.71      379.75     31.95 o
   6  12   6     5787.71     5678.46    162.65 o
   7  12   6     2541.43     2462.05     70.48 o
   8  12   6        4.51       38.63     33.97 o
   9  12   6       60.39       48.82     36.09 o
  10  12   6       30.82       92.97     52.86 o
  11  12   6     1885.97     1549.98    150.52 o
  12  12   6       57.50       73.23     73.23 o
  13  12   6      593.85      520.73    109.84 o
  -9  13   6      216.78      114.57     75.98 o
  -8  13   6       53.95       27.53     63.96 o
  -7  13   6      981.87      885.00     62.98 o
  -6  13   6      125.61       88.89     33.61 o
  -5  13   6     1175.87     1267.17     85.73 o
  -4  13   6     7541.62     7587.52    162.35 o
  -3  13   6     1572.18     1564.16     56.26 o
  -2  13   6       66.59       84.08     22.26 o
  -1  13   6    12689.50    12502.80    203.35 o
   0  13   6      107.60      173.72     22.73 o
   1  13   6      185.73      172.85     23.29 o
   2  13   6    11892.87    11546.64    181.76 o
   3  13   6      545.50      528.04     47.56 o
   4  13   6       40.17       38.70     20.16 o
   5  13   6     1463.48     1370.00     51.70 o
   6  13   6     1690.94     1631.29     57.65 o
   7  13   6     1415.20     1290.44     55.80 o
   8  13   6     1229.57     1426.19     74.49 o
   9  13   6       82.49      153.97     53.43 o
  10  13   6      898.51      881.29     86.02 o
  11  13   6      202.16       32.55     65.09 o
  12  13   6      419.49      488.18    101.70 o
  -9  14   6      145.48      187.54    126.11 o
  -8  14   6        9.94      -40.34    117.98 o
  -7  14   6      269.69      313.39    170.86 o
  -6  14   6      418.34      436.53     71.62 o
  -5  14   6     1405.07     1275.57     69.64 o
  -4  14   6      175.32      182.79     34.49 o
  -3  14   6      206.58      268.08     35.29 o
  -2  14   6     1655.81     1569.05     57.90 o
  -1  14   6        5.19       -7.21     16.95 o
   0  14   6     1246.33     1241.53     50.92 o
   1  14   6       25.00       17.52     18.54 o
   2  14   6      209.14      219.23     26.55 o
   3  14   6       30.85       22.31     18.63 o
   4  14   6     4363.87     4334.64    118.01 o
   5  14   6       92.96       74.85     32.38 o
   6  14   6     1359.94     1302.54     57.43 o
   7  14   6     1874.06     1942.14     78.48 o
   8  14   6     1379.25     1308.67     72.87 o
   9  14   6     1518.62     1610.96    107.51 o
  10  14   6     1192.23     1253.00    130.18 o
  11  14   6      328.08      508.52     97.64 o
  12  14   6      750.17      683.45    117.98 o
  -8  15   6      158.98      113.91     99.67 o
  -7  15   6       48.05      -25.89     60.21 o
  -6  15   6       84.97       37.16     62.41 o
  -5  15   6     1191.03     1213.11     90.32 o
  -4  15   6      525.60      512.11     57.65 o
  -3  15   6      249.07      327.19     51.67 o
  -2  15   6        5.80       30.28     27.62 o
  -1  15   6      454.01      438.06     35.99 o
   0  15   6     1038.17     1053.47     51.55 o
   1  15   6        7.57       12.90     25.84 o
   2  15   6       57.51       16.09     31.12 o
   3  15   6     2587.59     2591.43     86.25 o
   4  15   6        7.57       48.71     32.58 o
   5  15   6      157.98      159.86     28.26 o
   6  15   6     1745.87     1819.54     75.24 o
   7  15   6      999.75      994.04     64.33 o
   8  15   6       65.20       73.07     41.20 o
   9  15   6     2033.46     2136.43    223.75 o
  10  15   6      509.23      634.64    105.77 o
  11  15   6       20.03       20.34     69.16 o
  12  15   6      864.60      939.75    134.25 o
  -7  16   6      225.65      121.14     73.75 o
  -6  16   6      133.03      108.17    105.77 o
  -5  16   6      695.60      649.52     92.53 o
  -4  16   6       24.31       55.20     40.36 o
  -3  16   6      534.48      594.38     90.23 o
  -2  16   6       77.71       98.74     38.27 o
  -1  16   6     1334.03     1303.18     78.64 o
   0  16   6       32.30       43.98     33.83 o
   1  16   6       78.43       95.23     51.39 o
   2  16   6      630.98      607.72     54.14 o
   3  16   6      414.81      407.30     46.66 o
   4  16   6      121.57      172.54     32.33 o
   5  16   6     2480.29     2397.64    122.05 o
   6  16   6       45.51       94.29     32.43 o
   7  16   6     2885.84     2811.95    133.09 o
   8  16   6     2371.67     2428.44    121.84 o
   9  16   6      101.48      105.77     65.09 o
  10  16   6       96.27       28.48     69.16 o
  11  16   6      728.61      752.61    117.98 o
  -6  17   6       41.32       12.53    207.48 o
  -5  17   6       94.00      -18.31    109.84 o
  -4  17   6      413.26      586.05    142.39 o
  -3  17   6      342.40      396.80     97.36 o
  -2  17   6      544.00      445.94     68.45 o
  -1  17   6      325.05      353.81     72.90 o
   0  17   6        8.33       11.99     42.24 o
   1  17   6       67.28       64.73     36.39 o
   2  17   6       96.00       80.22     36.21 o
   3  17   6      710.05      682.34     65.98 o
   4  17   6     2530.26     2496.71    140.35 o
   5  17   6       66.54       69.74     48.82 o
   6  17   6      254.03      237.56     39.55 o
   7  17   6     1177.18     1245.86     87.70 o
   8  17   6      374.63      334.10     56.04 o
   9  17   6       92.17       56.95     65.09 o
  10  17   6      552.66      654.98    109.84 o
  11  17   6      146.10        8.14     73.23 o
  -5  18   6      231.56      131.96     72.69 o
  -4  18   6      736.52      775.77    100.09 o
  -3  18   6        5.63      -21.70     56.95 o
  -2  18   6      495.37      511.56     80.52 o
  -1  18   6     1589.44     1503.64    117.16 o
   0  18   6      307.99      289.82     71.69 o
   1  18   6       91.59       97.67     77.66 o
   2  18   6     1107.30     1097.20     75.26 o
   3  18   6     1316.69     1470.83     93.19 o
   4  18   6      151.57      193.47     47.40 o
   5  18   6      106.77       89.50     61.02 o
   6  18   6     1521.11     1541.84    142.39 o
   7  18   6       29.37       45.31     41.64 o
   8  18   6      189.76      273.63     56.04 o
   9  18   6      171.86      195.27     77.30 o
  10  18   6      514.26      638.70    109.84 o
  -4  19   6      523.35      638.61    193.24 o
  -3  19   6      661.24      567.02     91.04 o
  -2  19   6      244.11      111.31    205.44 o
  -1  19   6        3.97      -36.98     51.61 o
   0  19   6     2025.74     2047.32    129.42 o
   1  19   6      662.29      577.55     83.54 o
   2  19   6       43.28       77.30     61.02 o
   3  19   6      509.05      431.23     89.50 o
   4  19   6      607.03      508.52     93.57 o
   5  19   6      497.59      492.25     89.50 o
   6  19   6      688.16      732.27    109.84 o
   7  19   6        1.91      -48.82     56.95 o
   8  19   6      769.07      838.05    117.98 o
   9  19   6      472.76      414.95     93.57 o
  -3  20   6      472.71      446.97     89.33 o
  -2  20   6      179.30      179.29     71.12 o
  -1  20   6      458.16      470.51    166.80 o
   0  20   6      586.24      509.88     88.01 o
   1  20   6      125.76      211.55     77.30 o
   2  20   6      547.31      593.95    105.77 o
   3  20   6     1386.42     1456.41    150.52 o
   4  20   6      217.45      215.61     77.30 o
   5  20   6     1332.93     1285.55    142.39 o
   6  20   6      258.15      382.41     93.57 o
   7  20   6      298.99      366.14     93.57 o
  -1  21   6     1864.39     1490.98    144.42 o
   0  21   6       92.74       89.50     77.30 o
   1  21   6     1034.09     1045.52    138.32 o
   2  21   6      398.48      630.57    109.84 o
   3  21   6      284.25      301.05     89.50 o
   4  21   6      269.04      353.93     93.57 o
   5  21   6     1003.78      947.89    130.18 o
   6  21   6      153.86      203.41     77.30 o
   7  21   6      888.67     1033.32    138.32 o
   2  22   6        1.88       44.75     77.30 o
   3  22   6      307.82      280.70     93.57 o
   4  22   6       91.04      109.84     81.36 o
  -6 -19   7       20.30       44.75     73.23 o
  -5 -19   7     1067.91     1171.64    150.52 o
  -4 -19   7        4.53       61.02     77.30 o
  -3 -19   7      930.41      781.09    130.18 o
  -2 -19   7       80.17      117.98     85.43 o
  -1 -19   7      177.38      191.20     89.50 o
   0 -19   7     1196.51     1274.87    114.96 o
   1 -19   7       32.68      111.37    111.88 o
   2 -19   7       55.90       97.64     85.43 o
  -7 -18   7      964.19     1122.82    150.52 o
  -6 -18   7      828.82      809.57    126.11 o
  -5 -18   7     1332.63     1305.89    150.52 o
  -4 -18   7      563.04      488.18    101.70 o
  -3 -18   7      261.86      337.66     93.57 o
  -2 -18   7     1119.26     1008.91    134.25 o
  -1 -18   7      352.52      427.16    101.70 o
   0 -18   7      371.89      390.08     70.43 o
   1 -18   7      906.05      921.69     97.30 o
   2 -18   7     1898.34     1953.08    136.62 o
   3 -18   7      201.23      182.53     61.24 o
  -8 -17   7       67.18      158.66     85.43 o
  -7 -17   7      711.44      833.98    130.18 o
  -6 -17   7     1331.72     1545.91    166.80 o
  -5 -17   7      622.57      675.32    113.91 o
  -4 -17   7      420.29      435.30     93.57 o
  -3 -17   7      964.35      878.73    122.05 o
  -2 -17   7      592.29      475.98    101.70 o
  -1 -17   7      585.69      781.09    117.98 o
   0 -17   7      313.44      269.24     60.41 o
   1 -17   7     2798.48     2522.26    130.86 o
   2 -17   7      602.45      647.18     67.23 o
   3 -17   7        3.29      -26.14     38.58 o
   4 -17   7      198.72      156.42     57.01 o
   5 -17   7       46.62       78.83     49.21 o
  -9 -16   7       31.88      -38.59     47.40 o
  -8 -16   7      532.21      439.69     77.30 o
  -7 -16   7      364.12      404.21     67.56 o
  -6 -16   7      708.10      906.02    213.58 o
  -5 -16   7     1078.71     1012.98    126.11 o
  -4 -16   7      917.85      768.89    117.98 o
  -3 -16   7     1341.52     1285.55    142.39 o
  -2 -16   7     1286.37     1281.48    138.32 o
  -1 -16   7      371.15      317.32     81.36 o
   0 -16   7      273.24      235.95     73.23 o
   1 -16   7     3094.85     2736.29    106.41 o
   2 -16   7       54.40       94.51     30.22 o
   3 -16   7      861.04      828.24     71.14 o
   4 -16   7       49.46       57.58     42.15 o
   5 -16   7       46.26       -5.42     64.56 o
   6 -16   7      686.61      692.44     72.59 o
 -10 -15   7       30.30       18.83     54.30 o
  -9 -15   7     2035.45     2287.53     88.46 o
  -8 -15   7     2275.11     2304.92    148.22 o
  -7 -15   7      393.19      475.87    207.48 o
  -6 -15   7     3432.02     3329.94    143.75 o
  -5 -15   7      850.20      875.81     83.27 o
  -4 -15   7      394.35      317.32     81.36 o
  -3 -15   7     4382.41     3994.96    219.68 o
  -2 -15   7     1635.45     1228.59    130.18 o
  -1 -15   7     1357.89     1305.89    134.25 o
   0 -15   7     1367.08     1355.61     92.05 o
   1 -15   7       31.40       27.53     34.39 o
   2 -15   7      664.35      655.58     39.34 o
   3 -15   7      131.05      106.33     26.72 o
   4 -15   7        0.41        8.69     35.80 o
   5 -15   7      864.02      789.36     71.85 o
   6 -15   7       65.81       68.11     55.37 o
   7 -15   7      147.64      205.04     53.11 o
 -11 -14   7      304.88      408.78    103.06 o
 -10 -14   7        7.62       31.81     34.55 o
  -9 -14   7     1206.55     1249.00     69.61 o
  -8 -14   7        3.77       17.21     30.18 o
  -7 -14   7      243.23      263.41     37.65 o
  -6 -14   7     4485.29     4711.20    139.93 o
  -5 -14   7      635.13      414.76     60.20 o
  -4 -14   7     2244.60     2418.70    113.60 o
  -3 -14   7      114.65       69.16     56.95 o
  -2 -14   7      142.56      215.61     65.09 o
  -1 -14   7     1282.88     1187.91    122.05 o
   0 -14   7      585.20      558.01     71.19 o
   1 -14   7     1041.07      939.63     64.63 o
   2 -14   7     1331.06     1314.57     51.32 o
   3 -14   7       63.49       60.17     23.86 o
   4 -14   7     2101.60     2127.09    100.57 o
   5 -14   7       45.03       94.45     39.79 o
   6 -14   7       11.93      -17.59     38.04 o
   7 -14   7      704.14      876.59     77.22 o
 -11 -13   7      139.74      124.97     78.90 o
 -10 -13   7       13.21       41.60     33.50 o
  -9 -13   7      227.14      184.33     36.53 o
  -8 -13   7     2115.05     2243.43     79.42 o
  -7 -13   7      851.85      906.13     55.32 o
  -6 -13   7      368.36      316.40     44.50 o
  -5 -13   7     6620.07     6952.54    172.98 o
  -4 -13   7      557.71      484.72     58.92 o
  -3 -13   7     2492.72     2306.66    150.52 o
  -2 -13   7      644.99      561.41     85.43 o
  -1 -13   7     1443.27     1487.82     84.53 o
   0 -13   7      135.66      144.42     40.27 o
   1 -13   7     2177.13     2151.68     61.66 o
   2 -13   7      990.00      971.57     42.57 o
   3 -13   7      726.05      717.84     58.72 o
   4 -13   7      118.78      130.57     34.64 o
   5 -13   7      276.61      322.34     47.50 o
   6 -13   7     1459.51     1547.46    161.46 o
   7 -13   7       23.09       30.82     42.15 o
   8 -13   7      180.28      246.42    154.59 o
 -12 -12   7      280.51      217.97     53.61 o
 -11 -12   7        0.88       12.66     35.81 o
 -10 -12   7     1258.57     1371.62     72.92 o
  -9 -12   7       14.94      -28.57     28.57 o
  -8 -12   7      560.52      679.72     31.77 o
  -7 -12   7      445.79      319.29     42.86 o
  -6 -12   7     7944.00     7723.88    155.41 o
  -5 -12   7     3153.77     3000.86     81.88 o
  -4 -12   7     1212.14     1170.30     65.77 o
  -3 -12   7      111.86       96.17     36.61 o
  -2 -12   7      355.82      344.48     43.96 o
  -1 -12   7      387.75      413.37     56.95 o
   0 -12   7      607.23      592.60     55.60 o
   1 -12   7     1791.95     1882.09     55.94 o
   2 -12   7     5197.45     5344.26    113.24 o
   3 -12   7     1331.12     1292.21     65.18 o
   4 -12   7      488.45      466.39     37.01 o
   5 -12   7    11273.13    11402.18    215.95 o
   6 -12   7       54.81       52.74     57.57 o
   7 -12   7      111.81      166.06     43.80 o
   8 -12   7     1021.77     1167.44    146.74 o
   9 -12   7      172.47      252.19     95.60 o
 -12 -11   7       92.06       39.40     41.21 o
 -11 -11   7     1622.98     1668.55     81.03 o
 -10 -11   7      151.04       95.29     36.19 o
  -9 -11   7      121.29      159.13     31.78 o
  -8 -11   7     2136.63     2112.40     74.14 o
  -7 -11   7      142.79      170.55     19.15 o
  -6 -11   7     5709.95     5600.94    122.70 o
  -5 -11   7      718.27      821.67     57.12 o
  -4 -11   7      114.17       67.24     22.90 o
  -3 -11   7      165.02      194.52     32.78 o
  -2 -11   7      435.96      445.73     37.69 o
  -1 -11   7      519.19      514.31     48.65 o
   0 -11   7     1671.88     1666.56    105.77 o
   1 -11   7       77.05       47.39     35.82 o
   2 -11   7     3579.32     3511.17     69.31 o
   3 -11   7     4023.47     3935.44    154.43 o
   4 -11   7      411.88      457.33     38.75 o
   5 -11   7     1190.71     1206.31     55.38 o
   6 -11   7       79.85       60.90     26.87 o
   7 -11   7     1898.72     1963.59     94.89 o
   8 -11   7       16.22       88.73     40.96 o
   9 -11   7      227.66      210.03     87.47 o
 -12 -10   7     2791.21     3026.87    101.55 o
 -11 -10   7      627.75      668.91     56.31 o
 -10 -10   7      134.50      116.80     36.19 o
  -9 -10   7     1030.11     1135.61     72.47 o
  -8 -10   7      311.12      330.22     28.78 o
  -7 -10   7      502.79      543.19     52.69 o
  -6 -10   7      250.68      274.11     41.69 o
  -5 -10   7       66.64       91.74     23.45 o
  -4 -10   7      518.53      547.23     36.75 o
  -3 -10   7      279.88      307.15     23.08 o
  -2 -10   7     1230.00     1285.51     42.47 o
  -1 -10   7       39.16       15.08     24.32 o
   0 -10   7      791.16      726.83     55.60 o
   1 -10   7     1137.96     1143.49     41.15 o
   2 -10   7      199.64      210.35     16.99 o
   3 -10   7     4025.32     3928.56     90.77 o
   4 -10   7     1136.51     1199.21     50.35 o
   5 -10   7      390.09      353.40     32.96 o
   6 -10   7     4307.86     4493.67    154.54 o
   7 -10   7      298.48      295.47     36.41 o
   8 -10   7      359.54      372.40     60.93 o
   9 -10   7     1167.76     1223.65    164.76 o
  10 -10   7      148.21      149.32     71.19 o
 -13  -9   7      387.77      288.84    113.91 o
 -12  -9   7       33.13      -11.92     38.08 o
 -11  -9   7       10.05       -1.08     34.01 o
 -10  -9   7      866.39      904.24     47.92 o
  -9  -9   7       60.94       42.89     24.72 o
  -8  -9   7       13.71        6.06     19.89 o
  -7  -9   7      570.77      603.69     33.32 o
  -6  -9   7     8417.10     8254.74    118.53 o
  -5  -9   7      390.29      371.79     33.33 o
  -4  -9   7       76.48       32.39     24.07 o
  -3  -9   7      446.61      484.90     26.12 o
  -2  -9   7     5090.21     5189.67     82.03 o
  -1  -9   7       97.87      100.40     14.63 o
   0  -9   7     1144.74     1089.61     46.50 o
   1  -9   7     1064.19     1045.67     60.41 o
   2  -9   7      361.94      382.95     20.15 o
   3  -9   7     2817.88     2746.33     59.23 o
   4  -9   7     1800.52     1745.99     76.92 o
   5  -9   7       11.96        7.50     19.81 o
   6  -9   7      711.65      700.62     44.47 o
   7  -9   7       12.29       42.43     24.76 o
   8  -9   7      695.57      690.49     61.65 o
   9  -9   7      264.01      236.20     63.09 o
  10  -9   7        2.19       14.24     51.78 o
  11  -9   7     1456.24     1424.06    333.59 o
 -13  -8   7      658.62      674.81     71.22 o
 -12  -8   7        7.63      -40.06     40.06 o
 -11  -8   7     1773.53     1731.24    117.52 o
 -10  -8   7       66.44      182.25     33.38 o
  -9  -8   7      139.86      191.78     32.48 o
  -8  -8   7     1990.59     1908.18     58.18 o
  -7  -8   7      428.15      414.29     30.98 o
  -6  -8   7     3525.37     3408.36     99.34 o
  -5  -8   7     4493.92     4745.27    101.76 o
  -4  -8   7     1862.11     1809.07     48.16 o
  -3  -8   7      701.10      709.58     26.01 o
  -2  -8   7     7398.73     7493.44    107.77 o
  -1  -8   7     1051.76     1060.25     31.52 o
   0  -8   7     1574.68     1402.01     37.41 o
   1  -8   7       10.92       -2.89     14.75 o
   2  -8   7     3086.48     3055.49     49.98 o
   3  -8   7       12.83       12.52     11.77 o
   4  -8   7      300.83      304.45     27.10 o
   5  -8   7     1143.74     1207.23     54.02 o
   6  -8   7       41.17       80.24     23.37 o
   7  -8   7      523.62      408.58     54.61 o
   8  -8   7       76.37      105.71     39.34 o
   9  -8   7      222.49      195.27     56.04 o
  10  -8   7      847.84      968.53    101.85 o
  11  -8   7        2.41      -24.82     56.67 o
 -13  -7   7      216.16      158.24     52.32 o
 -12  -7   7     2474.30     2502.33    122.64 o
 -11  -7   7      969.11      923.45     70.15 o
 -10  -7   7        5.26       -7.68     28.48 o
  -9  -7   7     6658.55     6493.52    187.90 o
  -8  -7   7      552.97      518.84     39.32 o
  -7  -7   7      128.78      137.03     32.30 o
  -6  -7   7     5103.77     5122.52     81.92 o
  -5  -7   7      358.90      336.44     23.65 o
  -4  -7   7      722.17      781.84     29.41 o
  -3  -7   7     1437.24     1235.10     34.72 o
  -2  -7   7     2228.04     2418.51     46.04 o
  -1  -7   7     3989.79     4040.86     61.03 o
   0  -7   7    17292.35    17768.14    244.92 o
   1  -7   7     1525.58     1521.33     50.26 o
   2  -7   7     1068.88     1095.83     24.37 o
   3  -7   7       59.05       65.68     11.96 o
   4  -7   7     1062.44     1100.03     46.13 o
   5  -7   7       16.52        6.97     17.09 o
   6  -7   7      212.83      157.47     25.25 o
   7  -7   7      209.65      202.74     35.82 o
   8  -7   7      114.48      138.18     38.17 o
   9  -7   7     8039.37     7573.88    250.27 o
  10  -7   7        3.93       22.67     69.16 o
  11  -7   7       92.62      124.52     64.49 o
 -13  -6   7      655.61      597.20     75.56 o
 -12  -6   7      443.94      485.76     60.98 o
 -11  -6   7      244.81      185.95     44.85 o
 -10  -6   7      634.48      733.59     52.13 o
  -9  -6   7      693.89      652.80     47.53 o
  -8  -6   7      225.86      200.24     46.98 o
  -7  -6   7     2896.50     3040.10     72.77 o
  -6  -6   7      276.84      289.54     21.20 o
  -5  -6   7      572.84      580.45     19.45 o
  -4  -6   7    11811.85    11861.52    158.34 o
  -3  -6   7      356.33      372.33     19.71 o
  -2  -6   7      160.50      162.11     13.79 o
  -1  -6   7    23913.29    24521.55    283.36 o
   0  -6   7     2249.69     2211.66     40.67 o
   1  -6   7       88.68       85.56     10.93 o
   2  -6   7     4943.12     4956.08     62.03 o
   3  -6   7     1322.25     1364.91     42.11 o
   4  -6   7        2.28       13.03     10.26 o
   5  -6   7     2056.98     2155.38     68.11 o
   6  -6   7      486.45      416.83     33.65 o
   7  -6   7      261.83      309.99     33.26 o
   8  -6   7      139.74      154.09     30.88 o
   9  -6   7      254.93      279.09     43.16 o
  10  -6   7       72.49       -7.27     63.06 o
  11  -6   7     2861.22     2982.11    158.14 o
  12  -6   7        4.81      -73.23     73.23 o
 -13  -5   7      183.29      163.41     53.86 o
 -12  -5   7       92.45       68.84     45.31 o
 -11  -5   7     4317.23     4207.84    131.23 o
 -10  -5   7      649.45      639.44     50.68 o
  -9  -5   7       29.51       17.06     29.48 o
  -8  -5   7     3498.70     3428.40     88.29 o
  -7  -5   7      510.41      546.94     36.15 o
  -6  -5   7       25.29       43.25     13.33 o
  -5  -5   7    13152.03    12251.43    160.99 o
  -4  -5   7      484.96      500.77     21.78 o
  -3  -5   7      250.83      246.97     15.46 o
  -2  -5   7    27610.54    28483.49    383.59 o
  -1  -5   7     1012.13     1143.36     25.14 o
   0  -5   7        2.65        6.38      7.22 o
   1  -5   7     9124.14     8984.28    113.37 o
   2  -5   7      507.37      517.23     14.55 o
   3  -5   7      247.47      287.22     15.33 o
   4  -5   7     2892.35     3148.58     48.44 o
   5  -5   7      475.36      525.80     25.37 o
   6  -5   7     1471.53     1463.44     44.71 o
   7  -5   7      523.22      548.65     41.14 o
   8  -5   7      124.31      112.41     27.71 o
   9  -5   7        8.69        6.57     30.48 o
  10  -5   7     3957.03     3918.51    169.65 o
  11  -5   7      436.77      442.35     79.93 o
  12  -5   7        1.06      -50.72     63.96 o
 -13  -4   7        1.71      -43.02     43.02 o
 -12  -4   7     1714.31     1850.43     97.73 o
 -11  -4   7      531.31      523.59     56.56 o
 -10  -4   7      148.03      157.71     37.75 o
  -9  -4   7      945.55      917.20     64.03 o
  -8  -4   7        5.58       19.02     31.50 o
  -7  -4   7      283.87      284.87     33.02 o
  -6  -4   7    12170.96    11535.35    158.46 o
  -5  -4   7      519.09      494.10     24.26 o
  -4  -4   7       45.33       52.29     14.97 o
  -3  -4   7    67429.24    70557.08    916.22 o
  -2  -4   7        8.99       17.61      8.00 o
  -1  -4   7      471.57      494.82     12.95 o
   0  -4   7     2702.28     3632.60     50.99 o
   1  -4   7      119.99      134.79     10.03 o
   2  -4   7        3.11       13.03      8.35 o
   3  -4   7     2085.62     2237.69     34.33 o
   4  -4   7      644.71      684.74     28.06 o
   5  -4   7     2335.00     2510.10     40.95 o
   6  -4   7      561.15      515.94     24.81 o
   7  -4   7      107.39      109.61     23.38 o
   8  -4   7     1218.53     1277.55     44.37 o
   9  -4   7     4506.83     4527.35    140.49 o
  10  -4   7        0.94       -2.22     33.07 o
  11  -4   7      143.12      154.41     65.42 o
  12  -4   7      835.70      751.79    105.56 o
 -13  -3   7       35.47       11.62     81.36 o
 -12  -3   7       88.70       74.00    144.42 o
 -11  -3   7        1.82      -65.09     65.09 o
 -10  -3   7      897.54      875.15     95.77 o
  -9  -3   7      185.29      147.94     40.81 o
  -8  -3   7      117.52       66.53     35.52 o
  -7  -3   7     4767.06     4614.91     88.07 o
  -6  -3   7      702.81      670.70     25.87 o
  -5  -3   7       93.76      122.50     15.02 o
  -4  -3   7     4343.73     4390.01     68.96 o
  -3  -3   7      598.03      657.60     25.08 o
  -2  -3   7     4869.71     5072.30     71.58 o
  -1  -3   7     6317.10     5828.09     92.94 o
   0  -3   7     2029.25     2061.07     37.55 o
   1  -3   7       10.09       23.46      5.71 o
   2  -3   7    13548.59    13894.54    168.77 o
   3  -3   7      356.60      387.88     13.70 o
   4  -3   7     1435.35     1428.93     28.61 o
   5  -3   7     3836.82     4106.40     59.97 o
   6  -3   7       43.53       44.35     14.00 o
   7  -3   7      382.97      379.13     23.80 o
   8  -3   7      449.13      466.03     29.94 o
   9  -3   7     3393.27     3612.39    160.30 o
  10  -3   7     1383.91     1505.89     60.70 o
  11  -3   7        8.03        0.79     54.82 o
  12  -3   7      460.68      330.99     97.64 o
  13  -3   7        1.52       -8.14     81.36 o
 -13  -2   7      317.32      207.56     72.30 o
 -12  -2   7      143.08      126.68    109.84 o
 -11  -2   7     5189.08     4742.93    171.95 o
 -10  -2   7      999.77      885.24    155.72 o
  -9  -2   7       34.16        5.82     34.97 o
  -8  -2   7     6284.43     5950.10    126.91 o
  -7  -2   7      650.15      615.16     35.25 o
  -6  -2   7      338.35      400.15     19.59 o
  -5  -2   7     7352.85     6609.02     89.56 o
  -4  -2   7     2504.33     2528.03     43.79 o
  -3  -2   7      102.24      139.46     13.10 o
  -2  -2   7    10521.79     9698.57    135.15 o
  -1  -2   7      239.56      218.27     16.08 o
   0  -2   7      861.07      796.70     22.60 o
   1  -2   7     5469.33     5032.10     54.43 o
   2  -2   7     1453.19     1439.22     27.71 o
   3  -2   7     4122.87     4301.73     50.25 o
   4  -2   7     4839.13     4498.10     58.15 o
   5  -2   7      567.05      546.78     28.22 o
   6  -2   7      101.94       74.66     13.03 o
   7  -2   7      886.42      984.65     34.42 o
   8  -2   7      303.65      303.60     25.70 o
   9  -2   7     2954.88     3073.19     92.11 o
  10  -2   7      150.26      148.66     33.14 o
  11  -2   7        0.51      -19.43     37.71 o
  12  -2   7      114.83       69.16     73.23 o
  13  -2   7       11.99      -20.34     69.16 o
 -13  -1   7      247.63      273.71     73.31 o
 -12  -1   7        0.94      -12.90    134.25 o
 -11  -1   7       28.65        3.25     47.39 o
 -10  -1   7       91.31       31.15     61.70 o
  -9  -1   7      119.58      171.93     37.33 o
  -8  -1   7      902.90      912.80     52.87 o
  -7  -1   7        0.03        5.62     20.15 o
  -6  -1   7     1242.73     1169.07     36.91 o
  -5  -1   7      520.20      487.87     22.93 o
  -4  -1   7      544.34      573.53     17.87 o
  -3  -1   7      274.84      153.56     14.95 o
  -2  -1   7       43.59       36.46      8.56 o
  -1  -1   7      123.07      143.80     13.44 o
   0  -1   7    28354.05    27558.89    417.86 o
   1  -1   7     4496.02     4515.18     68.86 o
   2  -1   7     2192.30     2280.11     30.92 o
   3  -1   7    45669.63    47403.60    448.06 o
   4  -1   7      168.62      173.07      9.69 o
   5  -1   7      237.48      286.77     15.49 o
   6  -1   7     6087.06     5902.52     80.97 o
   7  -1   7      106.04      112.52     17.27 o
   8  -1   7      131.41      134.09     20.08 o
   9  -1   7     2613.53     2717.47    120.83 o
  10  -1   7       33.50       27.23     25.26 o
  11  -1   7      451.61      488.13     52.56 o
  12  -1   7        8.02        2.49     43.96 o
  13  -1   7        1.15      -22.38     48.90 o
 -13   0   7        8.61       -9.40     57.19 o
 -12   0   7      346.11      351.92     69.19 o
 -11   0   7       16.12       30.79     50.42 o
 -10   0   7      171.51      140.89     46.34 o
  -9   0   7      204.15      166.36     36.19 o
  -8   0   7      407.40      421.52     40.77 o
  -7   0   7    11187.61    11677.62    183.05 o
  -6   0   7     1350.77     1378.53     42.15 o
  -5   0   7      498.69      528.04     30.63 o
  -4   0   7    11638.04    11835.91    156.28 o
  -3   0   7     1002.53      994.55     26.70 o
  -2   0   7      379.98      338.26     13.22 o
  -1   0   7     7122.74     7755.68    127.68 o
   0   0   7       24.06        8.60      9.31 o
   1   0   7    19288.93    19283.65    220.80 o
   2   0   7     3692.60     3322.97     36.01 o
   3   0   7        0.85       -6.12      6.12 o
   4   0   7       35.76       63.87      9.45 o
   5   0   7     7628.41     7434.93     89.02 o
   6   0   7        3.95      -10.68     10.68 o
   7   0   7      359.92      337.76     22.78 o
   8   0   7     6431.35     6510.43    110.01 o
   9   0   7      144.18      142.41     25.53 o
  10   0   7     1667.65     1657.12     61.13 o
  11   0   7      322.74      367.18     46.65 o
  12   0   7      147.93      127.28     50.28 o
  13   0   7      155.68      245.60     61.80 o
 -13   1   7        0.56       46.38     60.93 o
 -12   1   7        3.47        1.09     56.44 o
 -11   1   7       31.47       12.20     49.66 o
 -10   1   7      312.60      301.12     44.47 o
  -9   1   7        1.61      -27.58     27.58 o
  -8   1   7     1702.82     1827.32     76.53 o
  -7   1   7      686.48      638.71     39.69 o
  -6   1   7       74.85       82.68     16.48 o
  -5   1   7    14461.74    13995.48    185.36 o
  -4   1   7      162.49      175.48     21.00 o
  -3   1   7      606.26      658.10     21.64 o
  -2   1   7    14649.71    13717.21    142.32 o
  -1   1   7       25.35        3.18      7.41 o
   0   1   7      684.55      650.16     17.19 o
   1   1   7   416861.31   385110.72   4285.73 o
   2   1   7     1491.73     1475.30     24.99 o
   3   1   7     2171.73     2235.18     36.33 o
   4   1   7    26562.60    27436.92    281.71 o
   5   1   7      333.44      323.89     15.58 o
   6   1   7       55.70       62.28     14.99 o
   7   1   7     1033.71     1051.10     33.61 o
   8   1   7        4.58       11.16     16.62 o
   9   1   7     1125.12     1083.03     57.61 o
  10   1   7     8397.33     8626.30    173.99 o
  11   1   7        1.13       16.77     31.26 o
  12   1   7       15.40       22.38     46.03 o
  13   1   7      177.26      187.14     81.36 o
 -13   2   7       70.55      142.13     66.46 o
 -12   2   7      160.74      192.02     60.93 o
 -11   2   7      190.33       86.29     51.11 o
 -10   2   7      341.50      335.80     47.18 o
  -9   2   7      589.66      600.01     54.03 o
  -8   2   7      828.47      905.60     52.45 o
  -7   2   7       38.09       41.02     19.90 o
  -6   2   7     6468.38     6418.63    101.26 o
  -5   2   7      215.82      214.72     18.51 o
  -4   2   7      284.45      290.61     18.35 o
  -3   2   7    14972.19    15295.21    182.07 o
  -2   2   7      103.29       96.43      9.23 o
  -1   2   7       37.68       29.65      7.74 o
   0   2   7    24994.31    26168.16    234.60 o
   1   2   7     9484.49     9135.49    107.92 o
   2   2   7       44.97       48.09      6.73 o
   3   2   7    15852.59    15643.60    166.82 o
   4   2   7      462.24      429.27     18.91 o
   5   2   7        4.02       -8.96      8.96 o
   6   2   7    12037.37    12255.17    153.49 o
   7   2   7       82.03       76.90     12.62 o
   8   2   7      170.72      116.51     26.90 o
   9   2   7     3553.52     3544.61     84.10 o
  10   2   7      588.67      545.32     40.75 o
  11   2   7       12.17       46.14     33.43 o
  12   2   7       56.29       28.10     45.76 o
  13   2   7       23.01      -65.09     65.09 o
 -13   3   7      661.34      708.30     92.85 o
 -12   3   7       82.42      130.18     58.58 o
 -11   3   7       17.87        5.31     44.39 o
 -10   3   7      850.41      825.71     59.16 o
  -9   3   7       13.58       24.06     31.47 o
  -8   3   7       81.82       44.20     29.74 o
  -7   3   7     2408.48     2711.09     67.83 o
  -6   3   7      107.86      113.55     18.17 o
  -5   3   7       30.28       27.00     13.60 o
  -4   3   7     5763.13     6331.73     80.41 o
  -3   3   7        2.90       -9.23      9.23 o
  -2   3   7       15.15       16.30      9.73 o
  -1   3   7     9036.48     9108.86    104.69 o
   0   3   7     2810.56     2719.05     55.95 o
   1   3   7     2190.04     2047.16     32.80 o
   2   3   7    16937.33    17101.95    177.21 o
   3   3   7      255.42      284.59     12.55 o
   4   3   7     2109.04     2189.46     41.06 o
   5   3   7     4193.60     3907.08     58.96 o
   6   3   7     1666.29     1692.07     32.66 o
   7   3   7     1885.80     1916.21     37.88 o
   8   3   7       41.93       42.16     19.59 o
   9   3   7       80.55       96.91     24.26 o
  10   3   7      757.47      762.63     45.38 o
  11   3   7     7996.05     8149.39    280.19 o
  12   3   7      155.84      159.32     67.13 o
  13   3   7      113.51      256.30     85.43 o
  14   3   7        6.57       40.68     81.36 o
 -12   4   7      156.97      258.24     69.38 o
 -11   4   7       94.22      -12.98     48.13 o
 -10   4   7        1.68       29.75     35.65 o
  -9   4   7       25.17       -5.84     31.73 o
  -8   4   7      897.55      921.87     52.86 o
  -7   4   7      116.52      118.98     24.62 o
  -6   4   7      691.11      734.58     28.14 o
  -5   4   7      908.35      808.26     25.74 o
  -4   4   7        5.18       25.76     12.86 o
  -3   4   7      204.78      180.07     15.59 o
  -2   4   7      925.62     1181.29     27.86 o
  -1   4   7       41.59       52.41      8.62 o
   0   4   7      699.47      732.12     20.18 o
   1   4   7    13842.02    13237.36    149.39 o
   2   4   7      306.20      330.76     14.67 o
   3   4   7      634.94      662.55     16.83 o
   4   4   7    58576.18    60500.25    615.21 o
   5   4   7      100.84       94.45     10.49 o
   6   4   7        9.31        6.00     11.59 o
   7   4   7    22026.48    21827.26    260.75 o
   8   4   7      619.88      593.24     35.74 o
   9   4   7        3.35       -7.51     19.74 o
  10   4   7     3887.45     3773.73    103.44 o
  11   4   7       80.59       -3.95     63.26 o
  12   4   7      199.74      188.35     53.16 o
  13   4   7     2215.36     2278.18    166.80 o
  14   4   7       12.69       20.34     73.23 o
 -12   5   7      711.22      691.84     74.86 o
 -11   5   7       23.38       32.29     46.34 o
 -10   5   7        0.20      -28.52     33.61 o
  -9   5   7        8.22      -37.24     37.24 o
  -8   5   7      336.73      370.13     61.07 o
  -7   5   7        1.43      -23.39     23.39 o
  -6   5   7      400.37      393.78     29.43 o
  -5   5   7        0.32       13.11     11.56 o
  -4   5   7      222.82      222.70     16.89 o
  -3   5   7    30131.94    32128.55    367.87 o
  -2   5   7      965.44      990.11     39.00 o
  -1   5   7      313.43      301.34     15.06 o
   0   5   7     1239.04     1382.29     26.18 o
   1   5   7      619.41      602.25     20.05 o
   2   5   7      625.21      645.15     20.01 o
   3   5   7     4036.30     3992.47     61.04 o
   4   5   7     1853.65     1866.50     39.03 o
   5   5   7     1326.32     1322.50     36.87 o
   6   5   7    12361.16    12094.09    148.94 o
   7   5   7      332.48      298.56     16.62 o
   8   5   7       18.87       23.79     17.25 o
   9   5   7     2499.49     2531.69     69.70 o
  10   5   7      412.78      459.14     52.02 o
  11   5   7      443.94      400.47     55.85 o
  12   5   7     2142.38     2125.74    203.41 o
  13   5   7      873.81      764.82    117.98 o
  14   5   7      109.43       85.43     81.36 o
 -12   6   7        1.73      -38.25     78.06 o
 -11   6   7       51.85      -44.39     44.39 o
 -10   6   7     1076.47     1042.58    110.39 o
  -9   6   7      960.91      908.83     57.30 o
  -8   6   7       12.41       -1.37     26.02 o
  -7   6   7     4245.12     4045.05     94.51 o
  -6   6   7      496.21      483.93     37.04 o
  -5   6   7       43.43       44.90     12.54 o
  -4   6   7     4178.85     4609.56     71.63 o
  -3   6   7      345.22      355.00     18.51 o
  -2   6   7      402.32      434.40     28.42 o
  -1   6   7       56.20      125.78     10.99 o
   0   6   7       96.09       99.17     11.00 o
   1   6   7     2792.25     2789.16     44.82 o
   2   6   7     5685.11     5384.27    100.48 o
   3   6   7      580.49      597.08     25.81 o
   4   6   7      165.80      161.21     16.30 o
   5   6   7    16091.92    16279.95    280.63 o
   6   6   7        8.43       10.51     11.09 o
   7   6   7      452.49      495.28     20.95 o
   8   6   7    12096.66    12036.05    250.17 o
   9   6   7        4.15       -4.63     21.62 o
  10   6   7      142.72      222.82     39.93 o
  11   6   7     3343.66     3311.72    117.58 o
  12   6   7      903.44      818.26     72.05 o
  13   6   7      113.92      142.39     77.30 o
  14   6   7     1421.55     1436.07    158.66 o
 -12   7   7        9.35      -79.29    144.42 o
 -11   7   7     2432.98     2563.29    150.02 o
 -10   7   7        1.71      -10.71     39.95 o
  -9   7   7        0.82      -30.50     30.50 o
  -8   7   7     1133.17     1061.29     56.83 o
  -7   7   7       47.00       37.34     25.41 o
  -6   7   7       33.21       44.33     19.94 o
  -5   7   7     4494.01     4536.89     84.52 o
  -4   7   7      500.76      536.03     24.56 o
  -3   7   7      178.25      181.87     15.53 o
  -2   7   7      941.71      938.65     26.45 o
  -1   7   7     1203.89     1262.56     32.52 o
   0   7   7      178.64      184.45     13.80 o
   1   7   7     7008.79     6788.42     88.19 o
   2   7   7      204.42      176.60     20.03 o
   3   7   7      130.53      129.02     16.24 o
   4   7   7     7104.49     7107.99    131.30 o
   5   7   7      362.98      320.26     21.85 o
   6   7   7       56.18       70.17     15.31 o
   7   7   7    12662.27    12668.47    151.08 o
   8   7   7       31.19       25.86     14.92 o
   9   7   7      143.96      131.25     25.63 o
  10   7   7     9311.82     9346.41    310.62 o
  11   7   7       35.33       88.90     60.48 o
  12   7   7      397.04      467.99     89.21 o
  13   7   7     1199.63      923.48    126.11 o
  14   7   7       17.05        4.07     77.30 o
 -11   8   7       93.23      169.22     80.15 o
 -10   8   7       16.99      -39.39     60.21 o
  -9   8   7     1097.42     1202.75     68.11 o
  -8   8   7       12.01      -15.79     27.21 o
  -7   8   7      202.09      206.21     27.97 o
  -6   8   7       12.59       32.71     18.40 o
  -5   8   7      222.96      233.66     20.53 o
  -4   8   7      112.69      129.13     16.49 o
  -3   8   7      298.74      364.68     27.01 o
  -2   8   7      195.60      204.64     14.22 o
  -1   8   7       19.26       46.58     17.35 o
   0   8   7     3126.27     3357.74     59.80 o
   1   8   7      500.63      478.67     30.12 o
   2   8   7      731.35      760.88     27.97 o
   3   8   7    16826.46    17243.72    238.94 o
   4   8   7     1413.41     1539.60     42.31 o
   5   8   7      428.90      434.85     26.50 o
   6   8   7     4726.25     4870.46     79.92 o
   7   8   7        2.11       16.14     15.51 o
   8   8   7      199.01      211.12     20.51 o
   9   8   7     3567.31     3534.46    100.11 o
  10   8   7      667.64      670.04     63.42 o
  11   8   7        5.40        0.61     51.67 o
  12   8   7      484.56      472.50     64.11 o
  13   8   7      144.96      138.32     81.36 o
 -11   9   7        4.99      -57.75     72.30 o
 -10   9   7      287.49      245.52     77.03 o
  -9   9   7       27.65      -25.03     53.55 o
  -8   9   7       58.89       53.17     33.81 o
  -7   9   7     1577.51     1503.42     56.07 o
  -6   9   7      198.45      238.66     29.02 o
  -5   9   7      172.26      174.11     25.47 o
  -4   9   7    15127.64    15025.69    205.34 o
  -3   9   7      562.26      525.01     32.75 o
  -2   9   7      139.11      154.75     15.87 o
  -1   9   7     8652.73     8642.16    157.75 o
   0   9   7     4990.42     4939.08    102.92 o
   1   9   7       61.63       97.54     16.03 o
   2   9   7       23.34       46.70     14.10 o
   3   9   7       86.50       75.50     19.75 o
   4   9   7      591.48      675.94     32.67 o
   5   9   7     5348.39     5528.29     95.69 o
   6   9   7       45.72       15.41     16.88 o
   7   9   7     1110.52     1110.81     40.32 o
   8   9   7     9318.79     9082.69    182.25 o
   9   9   7        0.11       22.06     41.69 o
  10   9   7      149.06      214.00     38.51 o
  11   9   7     5426.06     5358.10    157.17 o
  12   9   7        1.44      -69.16     69.16 o
  13   9   7      121.28       24.41     69.16 o
 -11  10   7     3090.19     3337.35    223.75 o
 -10  10   7      152.91       96.79     75.87 o
  -9  10   7       96.53       22.66     46.69 o
  -8  10   7      231.81      347.16     44.78 o
  -7  10   7      264.86      328.06     46.39 o
  -6  10   7       28.10       11.95     23.21 o
  -5  10   7     2199.94     2156.45     61.23 o
  -4  10   7      313.16      311.96     24.20 o
  -3  10   7      274.72      269.83     21.36 o
  -2  10   7     8055.84     8428.27    124.96 o
  -1  10   7     4628.66     4620.32     80.63 o
   0  10   7      704.25      718.80     30.92 o
   1  10   7      632.83      643.81     34.13 o
   2  10   7      395.21      363.41     33.76 o
   3  10   7      269.93      229.37     21.87 o
   4  10   7      766.08      816.14     38.09 o
   5  10   7      625.44      568.63     68.44 o
   6  10   7     2076.83     2079.58     59.11 o
   7  10   7     1607.30     1597.82     60.80 o
   8  10   7      271.68      296.92     31.14 o
   9  10   7     1301.89     1401.21     68.84 o
  10  10   7       41.29       83.46     34.98 o
  11  10   7      664.28      528.35     61.62 o
  12  10   7      125.04       65.09     69.16 o
  13  10   7     1203.40     1220.45    150.52 o
 -10  11   7       70.95      -43.73    109.84 o
  -9  11   7      401.57      440.80     86.02 o
  -8  11   7       61.76       70.25     39.61 o
  -7  11   7       43.18       56.34     32.49 o
  -6  11   7     1670.67     1767.51     72.37 o
  -5  11   7      382.81      412.64     41.25 o
  -4  11   7      240.72      253.96     23.16 o
  -3  11   7     5420.73     5683.76    140.09 o
  -2  11   7     7030.78     7135.89    111.80 o
  -1  11   7       26.03       16.47     16.99 o
   0  11   7       47.29       34.22     18.75 o
   1  11   7     1545.47     1658.09     47.65 o
   2  11   7      511.52      534.81     30.48 o
   3  11   7      459.09      450.68     47.31 o
   4  11   7       10.92        7.60     17.74 o
   5  11   7     6030.56     6076.14    115.01 o
   6  11   7     1165.53     1107.86     47.39 o
   7  11   7      200.30      253.52     29.80 o
   8  11   7      205.44      179.79     34.09 o
   9  11   7     9649.60     9597.58    197.69 o
  10  11   7        4.14       45.77     55.38 o
  11  11   7      281.58      261.44     75.26 o
  12  11   7      580.00      585.82    105.77 o
  13  11   7      170.45      101.70     77.30 o
 -10  12   7      466.11      422.48    191.20 o
  -9  12   7      176.64       90.57     75.87 o
  -8  12   7       17.50      -19.52     35.63 o
  -7  12   7     4924.54     4788.60    129.23 o
  -6  12   7      170.16      158.52     45.21 o
  -5  12   7        3.36      -14.72     25.29 o
  -4  12   7    17264.08    16687.71    295.07 o
  -3  12   7     1444.21     1456.94     64.74 o
  -2  12   7      418.67      391.23     31.54 o
  -1  12   7     1270.16     1294.35     45.12 o
   0  12   7     2456.25     2440.42     55.50 o
   1  12   7      297.44      277.88     35.68 o
   2  12   7       55.05       73.84     25.57 o
   3  12   7      228.04      212.60     23.82 o
   4  12   7     1723.44     1930.33     56.67 o
   5  12   7        1.51      -18.45     18.45 o
   6  12   7      377.42      423.35     51.69 o
   7  12   7     3347.88     3397.89     84.38 o
   8  12   7      132.56      207.20     30.07 o
   9  12   7      285.55      278.52     45.97 o
  10  12   7      295.80      238.12     61.54 o
  11  12   7     2966.01     3223.07    152.48 o
  12  12   7       30.75      113.91     73.23 o
  13  12   7       58.18       85.43     77.30 o
  -9  13   7       38.82      -16.73     74.26 o
  -8  13   7     1242.86     1311.64    170.86 o
  -7  13   7      175.35      134.38     40.38 o
  -6  13   7      132.54       98.62     35.51 o
  -5  13   7     8303.67     8095.77    174.98 o
  -4  13   7     2240.11     2221.21    113.91 o
  -3  13   7      616.06      667.04     48.01 o
  -2  13   7       54.96       70.97     22.39 o
  -1  13   7     3061.44     3166.25     66.15 o
   0  13   7     1891.01     1901.83     96.43 o
   1  13   7     2602.02     2549.19     64.73 o
   2  13   7     2360.60     2436.42     62.17 o
   3  13   7     2465.80     2419.29     73.41 o
   4  13   7       53.74       39.48     21.41 o
   5  13   7      615.25      588.34     38.67 o
   6  13   7       57.40      120.82     25.26 o
   7  13   7     3160.74     3064.07     81.44 o
   8  13   7     1027.94     1058.58     57.33 o
   9  13   7     1993.31     1890.67    111.23 o
  10  13   7     1089.68     1203.40     99.68 o
  11  13   7        0.72      -20.34     56.95 o
  12  13   7       64.94       89.50     77.30 o
  -8  14   7       21.37      -30.95    105.77 o
  -7  14   7      292.17      406.02     93.78 o
  -6  14   7     1198.87     1405.06     76.10 o
  -5  14   7      158.69      241.54     39.86 o
  -4  14   7       17.90      -25.00     26.47 o
  -3  14   7     3758.07     3549.94    102.04 o
  -2  14   7      152.75      100.05     34.06 o
  -1  14   7        0.78        9.31     19.41 o
   0  14   7     8062.77     7943.85    145.02 o
   1  14   7      334.22      365.00     49.92 o
   2  14   7      424.77      368.71     30.08 o
   3  14   7      780.87      740.24     47.50 o
   4  14   7     1340.14     1270.16     53.46 o
   5  14   7        8.90        4.71     20.78 o
   6  14   7      115.96      122.78     28.00 o
   7  14   7       22.91       38.83     25.42 o
   8  14   7      472.33      541.02     53.71 o
   9  14   7       16.20      -21.61     43.65 o
  10  14   7      120.80      150.52     69.16 o
  11  14   7        3.87        4.07     61.02 o
  12  14   7      741.67      939.75    126.11 o
  -8  15   7       32.95       46.18     75.14 o
  -7  15   7      179.46      244.28     79.17 o
  -6  15   7       32.54      -43.66    142.39 o
  -5  15   7      110.66      124.43     50.40 o
  -4  15   7     3357.09     3300.37    159.44 o
  -3  15   7     1577.48     1487.71     70.94 o
  -2  15   7      384.29      382.13     41.96 o
  -1  15   7      124.89      142.65     31.40 o
   0  15   7       22.71       44.22     23.97 o
   1  15   7      613.91      562.67     44.01 o
   2  15   7       41.06       40.44     21.12 o
   3  15   7     1003.87     1069.33     48.42 o
   4  15   7       68.57      126.37     34.58 o
   5  15   7     1789.43     1792.03     78.68 o
   6  15   7      836.29      911.70     52.13 o
   7  15   7      897.68      936.27     61.85 o
   8  15   7      139.44      154.67     37.43 o
   9  15   7      191.23      139.29    124.08 o
  10  15   7      916.72      996.70    126.11 o
  11  15   7        8.57      -48.82     69.16 o
  12  15   7      145.17      317.32     97.64 o
  -7  16   7       10.85      -16.27    101.70 o
  -6  16   7        3.47      -58.99     58.99 o
  -5  16   7     1872.03     1623.20    128.04 o
  -4  16   7      168.38      145.02     45.62 o
  -3  16   7       27.08       -2.69     74.47 o
  -2  16   7      421.57      484.08     63.99 o
  -1  16   7      590.80      538.34     53.43 o
   0  16   7      153.70      179.87     30.07 o
   1  16   7     1382.88     1409.14     65.99 o
   2  16   7      916.51      938.74     55.87 o
   3  16   7      611.11      626.45     47.58 o
   4  16   7     2083.07     2192.37     85.76 o
   5  16   7     1119.69     1226.42     66.99 o
   6  16   7     1103.87     1173.96    103.15 o
   7  16   7      910.77      889.18     65.75 o
   8  16   7      974.51     1067.62     70.31 o
   9  16   7      290.09      292.91     81.36 o
  10  16   7        2.51      109.84     73.23 o
  11  16   7      774.40      874.66    122.05 o
  -6  17   7     1032.38      969.45    117.16 o
  -5  17   7       69.74       95.20    120.01 o
  -4  17   7      331.74      330.88     74.47 o
  -3  17   7      983.33     1043.98     79.84 o
  -2  17   7      382.13      301.87     58.30 o
  -1  17   7       37.39       45.45     36.55 o
   0  17   7      213.89      261.88     62.69 o
   1  17   7      268.21      233.41     42.66 o
   2  17   7       96.81      122.81     38.74 o
   3  17   7     2133.24     2195.92     92.46 o
   4  17   7     3286.20     2799.59    213.58 o
   5  17   7     1284.34     1273.50     92.05 o
   6  17   7     2261.19     2354.73     89.65 o
   7  17   7      106.65      186.42     66.33 o
   8  17   7      279.57      309.18     81.36 o
   9  17   7      223.71      264.43     77.30 o
  10  17   7      241.73      231.89     85.43 o
  11  17   7      322.83      406.82     97.64 o
  -5  18   7        6.26      -35.99     66.99 o
  -4  18   7      589.87      664.35     98.51 o
  -3  18   7       57.14       21.23     57.43 o
  -2  18   7       10.56      -11.46     56.51 o
  -1  18   7     2388.56     2529.59    228.02 o
   0  18   7     1228.21     1242.80     83.24 o
   1  18   7      588.67      528.47     59.86 o
   2  18   7     1939.34     2004.81     92.92 o
   3  18   7      760.19      767.86     74.63 o
   4  18   7       38.83       54.54     38.75 o
   5  18   7     1800.09     1714.82    100.56 o
   6  18   7      532.90      488.18     85.43 o
   7  18   7     1189.92     1174.70     86.16 o
   8  18   7      307.37      349.86     85.43 o
   9  18   7       10.72      -61.02     61.02 o
  10  18   7       23.31       24.41     69.16 o
  -4  19   7       56.19       40.76     72.69 o
  -3  19   7      652.04      699.73     98.51 o
  -2  19   7      411.89      370.84    154.59 o
  -1  19   7        0.82       32.09     81.36 o
   0  19   7       11.23      -85.43     85.43 o
   1  19   7     1880.03     1914.18    123.96 o
   2  19   7      119.02       77.30     69.16 o
   3  19   7      432.95      280.70     77.30 o
   4  19   7      926.15      988.57    122.05 o
   5  19   7     1068.61     1078.07    122.05 o
   6  19   7      162.60      203.41     77.30 o
   7  19   7      369.76      463.77     93.57 o
   8  19   7     1698.93     1981.20    150.52 o
   9  19   7       79.19       97.64     73.23 o
  -3  20   7      623.37      656.06    100.84 o
  -2  20   7        0.67      -85.60    105.77 o
  -1  20   7        2.00      -73.73    166.80 o
   0  20   7      881.57      814.22    100.84 o
   1  20   7      930.52      947.89    126.11 o
   2  20   7       68.54       28.48     69.16 o
   3  20   7     1760.27     1916.11    174.93 o
   4  20   7      751.34      764.82    113.91 o
   5  20   7      287.28      215.61     77.30 o
   6  20   7      823.62      805.50    113.91 o
   7  20   7       20.26       61.02     73.23 o
  -1  21   7     1009.63      975.08    114.38 o
   0  21   7      287.39      537.00    109.84 o
   1  21   7      640.46      435.30    101.70 o
   2  21   7      239.25      301.05     89.50 o
   3  21   7       29.84        4.07     61.02 o
   4  21   7       52.09        4.07     69.16 o
   5  21   7      885.71      833.98    126.11 o
   6  21   7      100.29      174.93     81.36 o
   7  21   7       75.09      109.84     73.23 o
   1  22   7       30.81      -48.82     69.16 o
   2  22   7        1.56       -8.14     73.23 o
   3  22   7        7.98       28.48     69.16 o
   4  22   7      130.41      150.52     81.36 o
  -5 -19   8      103.82       24.41     73.23 o
  -4 -19   8        2.21        0.00     73.23 o
  -3 -19   8     1805.53     2139.86    203.41 o
  -2 -19   8      315.16      447.50    105.77 o
  -1 -19   8       60.09      -56.95     77.30 o
   0 -19   8     1474.29     1312.59    116.48 o
   1 -19   8     1322.50     1514.40    123.60 o
  -7 -18   8       43.93       24.41     77.30 o
  -6 -18   8      371.57      362.07    101.70 o
  -5 -18   8      699.09      642.77    117.98 o
  -4 -18   8      504.76      593.95    113.91 o
  -3 -18   8      133.80       93.57     73.23 o
  -2 -18   8      839.95      960.09    134.25 o
  -1 -18   8      147.09      113.91     77.30 o
   0 -18   8      666.73      611.55     83.27 o
   1 -18   8      145.88      181.03     63.29 o
   2 -18   8     1314.86     1319.68    237.99 o
   3 -18   8      160.54       83.52     48.40 o
  -8 -17   8      198.89      231.89     89.50 o
  -7 -17   8      208.63      170.86     85.43 o
  -6 -17   8      971.41     1175.70    146.45 o
  -5 -17   8        3.44       16.27     69.16 o
  -4 -17   8      199.25      227.82     85.43 o
  -3 -17   8      593.11      492.25    105.77 o
  -2 -17   8      142.66      199.34     81.36 o
  -1 -17   8      380.14      329.52     89.50 o
   0 -17   8      262.52      192.10     58.92 o
   1 -17   8      248.50      229.85     60.41 o
   2 -17   8      640.25      669.36     68.50 o
   3 -17   8      163.84      170.86     49.32 o
   4 -17   8     1133.85     1252.41    115.20 o
  -9 -16   8      130.31       65.09     55.60 o
  -8 -16   8        5.58      -24.41     61.02 o
  -7 -16   8      486.68      450.63     83.40 o
  -6 -16   8       96.14      110.77     50.28 o
  -5 -16   8      130.62      113.91     73.23 o
  -4 -16   8     1033.29      939.75    126.11 o
  -3 -16   8      395.36      333.59     85.43 o
  -2 -16   8        9.36      -44.75     56.95 o
  -1 -16   8      688.21      626.50    109.84 o
   0 -16   8       35.58       28.48     65.09 o
   1 -16   8       73.43       44.66     38.16 o
   2 -16   8       18.47        0.09     37.43 o
   3 -16   8      249.08      303.40     51.67 o
   4 -16   8     1109.50     1110.22     85.32 o
   5 -16   8      252.48      217.65     52.42 o
 -10 -15   8       16.79        2.09     42.77 o
  -9 -15   8        3.59       -5.54     38.16 o
  -8 -15   8     1895.14     1933.63    102.49 o
  -7 -15   8        5.23       51.23     36.43 o
  -6 -15   8       89.96       50.85     46.78 o
  -5 -15   8     1524.31     1488.78    104.97 o
  -4 -15   8       12.50       20.34     61.02 o
  -3 -15   8       66.82      105.77     61.02 o
  -2 -15   8     1636.70     1598.80    150.52 o
  -1 -15   8       88.62        4.07     52.89 o
   0 -15   8       96.05       97.64     61.02 o
   1 -15   8     1038.28     1143.13     74.95 o
   2 -15   8      517.39      484.31     54.58 o
   3 -15   8      137.09      108.70     40.52 o
   4 -15   8      328.61      310.20     62.09 o
   5 -15   8      229.22      115.60     88.62 o
   6 -15   8      288.91      335.53     68.54 o
 -10 -14   8       78.79       52.82     42.77 o
  -9 -14   8     1970.73     2172.94     88.18 o
  -8 -14   8     2108.36     2214.67     81.79 o
  -7 -14   8        2.76       17.74     35.96 o
  -6 -14   8     7707.89     7566.31    191.63 o
  -5 -14   8      777.95      691.48    126.11 o
  -4 -14   8      831.61      699.50     71.74 o
  -3 -14   8     1622.27     1798.14    138.32 o
  -2 -14   8      120.85      126.11     65.09 o
  -1 -14   8        1.23       -8.14     52.89 o
   0 -14   8      961.61      924.69     76.19 o
   1 -14   8       46.38       45.55     32.71 o
   2 -14   8      408.18      356.74     50.52 o
   3 -14   8       25.31       16.10     17.17 o
   4 -14   8      129.94      127.94     25.01 o
   5 -14   8      308.73      342.82     51.67 o
   6 -14   8      413.07      509.65     61.82 o
   7 -14   8        8.73       79.45     44.13 o
 -11 -13   8      124.50      127.69     49.60 o
 -10 -13   8        6.48      -15.27     31.44 o
  -9 -13   8     1961.96     2055.11     84.18 o
  -8 -13   8     2154.30     2108.08     80.46 o
  -7 -13   8     1759.70     1721.52     73.69 o
  -6 -13   8     3323.27     3073.23    108.04 o
  -5 -13   8       70.12       51.46     32.04 o
  -4 -13   8      719.44      738.43     70.43 o
  -3 -13   8      225.74      248.70     46.88 o
  -2 -13   8      107.87       44.75     52.89 o
  -1 -13   8     1632.88     1624.68     88.95 o
   0 -13   8      328.22      290.09     47.40 o
   1 -13   8       43.74       42.66     29.69 o
   2 -13   8      263.34      256.19     42.88 o
   3 -13   8       21.11       -0.14     17.02 o
   4 -13   8      721.82      776.21     42.84 o
   5 -13   8       30.16      -13.50     50.17 o
   6 -13   8      628.78      749.06     67.58 o
   7 -13   8      351.93      386.26     78.58 o
   8 -13   8     1044.95     1075.86    109.31 o
 -11 -12   8       29.33      -28.00     34.46 o
 -10 -12   8     1638.84     1760.09     81.70 o
  -9 -12   8      119.81      129.28     35.99 o
  -8 -12   8      915.86     1053.95     61.77 o
  -7 -12   8      474.88      426.54     41.77 o
  -6 -12   8     1269.13     1180.29     60.02 o
  -5 -12   8     9224.48     9085.52    172.95 o
  -4 -12   8      152.21      112.69     32.04 o
  -3 -12   8      194.34      162.87     40.27 o
  -2 -12   8      790.21      716.00     97.64 o
  -1 -12   8      345.69      398.50     47.90 o
   0 -12   8      604.03      558.33     56.04 o
   1 -12   8     4951.39     4882.68    170.48 o
   2 -12   8      472.38      501.13     49.01 o
   3 -12   8     5944.36     5678.47    119.07 o
   4 -12   8       74.22       49.40     21.64 o
   5 -12   8     3325.02     3170.68     87.56 o
   6 -12   8       53.58       59.07     38.32 o
   7 -12   8      104.87      133.54     41.91 o
   8 -12   8        4.37       27.91     51.54 o
   9 -12   8      342.75      450.04    117.98 o
 -12 -11   8      311.51      455.70     62.77 o
 -11 -11   8     2364.40     2403.67     93.26 o
 -10 -11   8     1563.50     1690.16     95.17 o
  -9 -11   8      216.35      245.84     39.69 o
  -8 -11   8     1993.91     2048.57     75.47 o
  -7 -11   8      249.63      246.59     34.26 o
  -6 -11   8     6880.13     6847.33    142.28 o
  -5 -11   8      153.62      153.00     34.25 o
  -4 -11   8     1108.55     1064.63     50.50 o
  -3 -11   8      120.24      140.01     30.53 o
  -2 -11   8      574.70      620.81     43.02 o
  -1 -11   8       88.49      136.67     32.25 o
   0 -11   8     7956.13     7821.95    215.69 o
   1 -11   8      630.96      642.41     53.61 o
   2 -11   8      831.26      804.39     56.37 o
   3 -11   8    22966.05    22824.93    373.21 o
   4 -11   8      276.41      277.64     28.33 o
   5 -11   8     1560.46     1668.68     70.25 o
   6 -11   8       17.53       61.50     26.82 o
   7 -11   8        1.96       35.26     37.58 o
   8 -11   8      898.80      771.79    144.42 o
   9 -11   8     1746.20     1686.76    189.17 o
 -12 -10   8     1663.27     1691.75     86.22 o
 -11 -10   8      219.61      230.01     44.15 o
 -10 -10   8       12.58        7.34     39.93 o
  -9 -10   8      211.64      257.34     32.86 o
  -8 -10   8      918.78      913.11     55.37 o
  -7 -10   8       58.36       39.41     26.57 o
  -6 -10   8     3725.52     3749.46     94.55 o
  -5 -10   8      423.42      437.12     35.44 o
  -4 -10   8     7477.48     7423.63    142.46 o
  -3 -10   8      295.60      332.21     28.48 o
  -2 -10   8       33.00       26.99     15.51 o
  -1 -10   8     2506.20     2398.87     90.45 o
   0 -10   8      222.54      211.90     34.52 o
   1 -10   8        0.10        7.99     22.10 o
   2 -10   8      846.88      873.88     55.18 o
   3 -10   8      609.09      619.97     31.57 o
   4 -10   8      589.79      601.21     37.91 o
   5 -10   8     2055.23     2032.35     65.32 o
   6 -10   8     1595.01     1548.07     61.69 o
   7 -10   8      305.08      282.02     51.13 o
   8 -10   8     1901.84     1855.70    217.65 o
   9 -10   8       81.38      118.29     55.60 o
  10 -10   8        8.03       92.48     58.50 o
 -12  -9   8      214.98      140.47     43.20 o
 -11  -9   8      172.81       99.75     38.11 o
 -10  -9   8      455.88      478.77     38.67 o
  -9  -9   8      878.15      901.57     42.59 o
  -8  -9   8      593.18      635.03     33.51 o
  -7  -9   8      102.63       85.45     31.71 o
  -6  -9   8       53.86       46.21     25.63 o
  -5  -9   8     3926.27     3849.22     92.03 o
  -4  -9   8        9.91       14.67     23.25 o
  -3  -9   8      465.75      481.14     28.99 o
  -2  -9   8    15740.93    15613.64    224.85 o
  -1  -9   8      105.12       90.54     17.03 o
   0  -9   8      472.38      508.74     45.76 o
   1  -9   8     5997.85     5734.35    138.22 o
   2  -9   8      552.04      562.87     43.33 o
   3  -9   8      121.65      128.54     14.87 o
   4  -9   8     9487.58     9472.59    175.03 o
   5  -9   8      169.42      133.39     24.79 o
   6  -9   8       38.25       69.16     24.23 o
   7  -9   8      169.41      208.73     40.52 o
   8  -9   8      112.21      183.07     54.66 o
   9  -9   8      389.44      453.50    103.74 o
  10  -9   8      827.07      785.24     94.93 o
 -13  -8   8        5.49      -16.27     89.50 o
 -12  -8   8       95.17        1.19     42.23 o
 -11  -8   8       45.18       62.68     42.28 o
 -10  -8   8      435.85      521.01    114.58 o
  -9  -8   8      289.59      339.84     34.72 o
  -8  -8   8      185.58      214.35     26.02 o
  -7  -8   8     1150.92     1192.49     31.68 o
  -6  -8   8    15365.03    15275.22    255.98 o
  -5  -8   8     1662.12     1752.04     58.17 o
  -4  -8   8       63.87       25.19     18.44 o
  -3  -8   8     7114.74     7330.61    107.48 o
  -2  -8   8     4105.52     4025.47     67.64 o
  -1  -8   8       27.28       35.66     11.94 o
   0  -8   8      150.97       57.72     14.72 o
   1  -8   8      609.20      569.84     37.33 o
   2  -8   8      580.73      613.31     44.13 o
   3  -8   8     5832.70     5554.15     93.90 o
   4  -8   8      512.84      512.37     47.17 o
   5  -8   8       42.49       36.53     20.55 o
   6  -8   8     2436.28     2328.05     70.09 o
   7  -8   8        8.36       19.15     23.37 o
   8  -8   8      159.93      122.25     35.02 o
   9  -8   8     1675.79     1980.23    126.18 o
  10  -8   8        1.96      151.22     58.92 o
  11  -8   8      160.48      210.43     72.30 o
 -13  -7   8     1218.36     1304.18     90.85 o
 -12  -7   8       56.42       39.56     45.71 o
 -11  -7   8      129.53      137.49     45.31 o
 -10  -7   8        5.97        7.50     29.87 o
  -9  -7   8     1249.11     1254.27     58.76 o
  -8  -7   8     1812.88     1837.13     61.66 o
  -7  -7   8       42.34       37.21     14.99 o
  -6  -7   8     3099.78     2957.00     79.86 o
  -5  -7   8      114.29       87.56     21.68 o
  -4  -7   8     2891.68     2966.65     54.96 o
  -3  -7   8      398.45      387.99     21.87 o
  -2  -7   8      485.99      490.64     27.35 o
  -1  -7   8    13035.86    13104.91    171.61 o
   0  -7   8     4846.25     4891.41    101.44 o
   1  -7   8        0.76       12.74     10.20 o
   2  -7   8    12648.14    12282.97    186.16 o
   3  -7   8       74.03       70.48     10.55 o
   4  -7   8       19.91       23.38     13.53 o
   5  -7   8     1839.95     1762.51     56.51 o
   6  -7   8       34.38       25.70     20.13 o
   7  -7   8       84.51       56.24     24.11 o
   8  -7   8      535.50      506.39     50.16 o
   9  -7   8       72.18       56.24     81.36 o
  10  -7   8        1.15       82.86     53.75 o
  11  -7   8     1107.87     1084.45    111.20 o
 -13  -6   8        0.45      -28.82     45.07 o
 -12  -6   8      587.10      485.25     60.56 o
 -11  -6   8      632.46      618.10     74.86 o
 -10  -6   8      103.71      144.68     52.33 o
  -9  -6   8      455.72      491.54     42.02 o
  -8  -6   8     2412.08     2532.72     73.75 o
  -7  -6   8       10.46       -6.52     14.69 o
  -6  -6   8       23.17       34.85     13.66 o
  -5  -6   8        2.91       16.24     17.19 o
  -4  -6   8     1921.44     1929.40     53.40 o
  -3  -6   8     1757.62     1762.82     38.47 o
  -2  -6   8       15.65       14.51      9.72 o
  -1  -6   8     3319.92     3405.34     52.80 o
   0  -6   8     3642.58     3865.05     57.89 o
   1  -6   8     3048.05     2602.32     46.01 o
   2  -6   8      834.13      834.75     34.26 o
   3  -6   8       10.08        9.65      7.79 o
   4  -6   8     6100.17     6007.09     83.46 o
   5  -6   8      228.71      237.25     24.33 o
   6  -6   8       17.13       14.04     19.05 o
   7  -6   8     6320.35     6132.41    130.41 o
   8  -6   8      121.51      103.21     33.38 o
   9  -6   8       98.79       84.01     37.33 o
  10  -6   8      366.35      487.62     75.26 o
  11  -6   8        5.17      -40.89     55.62 o
  12  -6   8       28.24      -63.21     63.21 o
 -13  -5   8       35.15      -53.41     53.41 o
 -12  -5   8      409.49      484.44     61.30 o
 -11  -5   8      439.59      430.82     54.71 o
 -10  -5   8      189.21      169.61     36.41 o
  -9  -5   8      115.92      113.35     33.15 o
  -8  -5   8      426.26      450.98     38.25 o
  -7  -5   8      152.30      144.13     19.20 o
  -6  -5   8     5672.17     5479.13     91.86 o
  -5  -5   8      153.02      135.14     24.07 o
  -4  -5   8      675.90      676.57     57.08 o
  -3  -5   8       23.83       21.00     10.16 o
  -2  -5   8     1802.72     1789.71     36.74 o
  -1  -5   8       22.61       32.32      8.94 o
   0  -5   8     4076.31     3954.87     57.08 o
   1  -5   8      164.38      136.07     11.87 o
   2  -5   8     1217.05     1195.48     28.11 o
   3  -5   8     4908.53     5097.69     69.37 o
   4  -5   8     1191.39     1132.96     32.10 o
   5  -5   8      231.47      237.75     16.53 o
   6  -5   8     4024.80     4111.37     74.89 o
   7  -5   8      159.18      144.42     23.96 o
   8  -5   8        6.45       -3.10     22.00 o
   9  -5   8     5254.33     5319.15    149.27 o
  10  -5   8       75.61       63.00     51.78 o
  11  -5   8      491.23      456.01    130.18 o
  12  -5   8     1287.74     1283.55    127.41 o
 -13  -4   8      794.50      771.03     74.26 o
 -12  -4   8      148.55      148.38     50.39 o
 -11  -4   8      229.19      132.75     44.66 o
 -10  -4   8     1234.54     1356.85     67.43 o
  -9  -4   8      290.38      321.19     45.30 o
  -8  -4   8      520.23      504.29     48.97 o
  -7  -4   8     9084.00     9246.59    162.54 o
  -6  -4   8       30.19       14.64     13.34 o
  -5  -4   8     1832.36     1781.80     40.49 o
  -4  -4   8       95.42       56.66     15.78 o
  -3  -4   8     4399.05     4458.51     76.26 o
  -2  -4   8     1197.02     1169.90     25.93 o
  -1  -4   8    12079.45    13958.73    181.18 o
   0  -4   8      374.77      315.73     16.99 o
   1  -4   8     1097.75     1192.45     33.24 o
   2  -4   8      279.78      301.07     14.89 o
   3  -4   8       33.14       25.69      6.82 o
   4  -4   8     1256.81     1343.10     28.35 o
   5  -4   8     5061.05     4844.53     64.38 o
   6  -4   8      696.20      680.76     30.01 o
   7  -4   8      911.63      901.14     40.03 o
   8  -4   8     3660.47     3867.87     86.87 o
   9  -4   8      270.58      332.13     48.15 o
  10  -4   8       74.92      121.62     52.64 o
  11  -4   8     5604.64     5686.74    268.50 o
  12  -4   8       52.50        8.63     69.16 o
 -13  -3   8      163.11      107.70     50.29 o
 -12  -3   8        1.44      -32.55     77.30 o
 -11  -3   8     1665.59     1773.27    113.35 o
 -10  -3   8       56.86       -8.41     45.13 o
  -9  -3   8        1.86       27.53     34.57 o
  -8  -3   8     6637.63     6630.28    217.46 o
  -7  -3   8       48.96       26.99     25.89 o
  -6  -3   8      702.49      676.02     33.10 o
  -5  -3   8    12494.92    13192.94    210.16 o
  -4  -3   8        8.81       17.70     17.03 o
  -3  -3   8     3759.87     4079.40     77.19 o
  -2  -3   8    18519.83    20692.68    317.29 o
  -1  -3   8      656.45      675.40     22.77 o
   0  -3   8       65.40       77.63     10.09 o
   1  -3   8      210.14      271.31     15.26 o
   2  -3   8      895.10      838.49     22.56 o
   3  -3   8      156.79      185.82      9.83 o
   4  -3   8     2506.00     2344.55     35.83 o
   5  -3   8      772.17      783.36     23.81 o
   6  -3   8      937.67      974.38     60.38 o
   7  -3   8     9955.55    10021.91    148.25 o
   8  -3   8      202.03      224.67     26.92 o
   9  -3   8      133.63      175.05     27.61 o
  10  -3   8     7872.39     8068.21    177.67 o
  11  -3   8        6.25      -24.61     93.57 o
  12  -3   8        9.56      -61.08     61.08 o
  13  -3   8     3752.35     4373.30    272.57 o
 -13  -2   8       13.87      -20.44     58.99 o
 -12  -2   8     3369.18     3504.45    155.02 o
 -11  -2   8       42.29        8.78     51.11 o
 -10  -2   8       35.57       40.57     41.88 o
  -9  -2   8     6156.91     5934.98    208.92 o
  -8  -2   8      564.27      503.81     47.88 o
  -7  -2   8      662.54      581.70     45.80 o
  -6  -2   8     8341.11     8509.17    123.17 o
  -5  -2   8       48.17       43.74     10.06 o
  -4  -2   8      569.92      522.47     32.30 o
  -3  -2   8     3927.03     3771.87     72.03 o
  -2  -2   8     2670.84     2684.77     52.95 o
  -1  -2   8       12.43        6.67      9.50 o
   0  -2   8    20367.42    21336.10    271.19 o
   1  -2   8        9.90       11.40      7.32 o
   2  -2   8       63.22       67.06      8.44 o
   3  -2   8     3082.08     2735.36     37.74 o
   4  -2   8      942.79      933.11     24.99 o
   5  -2   8      479.53      516.38     20.13 o
   6  -2   8     4819.26     5007.91     72.23 o
   7  -2   8      481.07      479.24     25.65 o
   8  -2   8        1.99       -4.39     18.17 o
   9  -2   8      295.73      323.90     31.85 o
  10  -2   8     1382.54     1463.54     61.24 o
  11  -2   8      534.60      581.32     61.64 o
  12  -2   8      944.79     1126.89    146.45 o
  13  -2   8      120.93       36.61     81.36 o
 -13  -1   8     5912.20     6114.68    215.23 o
 -12  -1   8       56.36       13.06     52.64 o
 -11  -1   8      112.41       96.28     53.43 o
 -10  -1   8     3973.19     3818.96    189.15 o
  -9  -1   8      279.59      340.84     58.70 o
  -8  -1   8      293.36      283.16     38.71 o
  -7  -1   8     9845.78     9608.05    175.98 o
  -6  -1   8      115.50      112.54     17.39 o
  -5  -1   8      449.72      453.87     22.62 o
  -4  -1   8       85.79      186.53     15.15 o
  -3  -1   8      401.59      406.42     19.26 o
  -2  -1   8      539.44      533.57     17.92 o
  -1  -1   8     4331.78     4671.06    145.04 o
   0  -1   8     5798.22     5695.41    100.08 o
   1  -1   8     1510.41     1514.12     26.45 o
   2  -1   8     1163.11     1440.98     25.57 o
   3  -1   8      517.60      511.29     18.08 o
   4  -1   8     5348.55     5765.43     65.31 o
   5  -1   8     7554.58     7934.12     91.39 o
   6  -1   8       18.68       19.52     11.75 o
   7  -1   8      133.24      126.52     22.04 o
   8  -1   8    10279.68    10075.13    177.20 o
   9  -1   8       24.68       30.96     21.93 o
  10  -1   8      270.53      311.58     34.40 o
  11  -1   8     2293.80     2448.25    106.32 o
  12  -1   8      249.23      263.75     56.04 o
  13  -1   8      199.00      256.30     97.64 o
 -13   0   8       30.23      -35.26    122.05 o
 -12   0   8       98.38       35.45     58.58 o
 -11   0   8     4014.94     4280.37    163.29 o
 -10   0   8     1005.40     1018.54     72.25 o
  -9   0   8      145.59       82.99     40.52 o
  -8   0   8     5883.40     5963.83    130.59 o
  -7   0   8        8.04        5.07     20.42 o
  -6   0   8      357.86      362.52     25.77 o
  -5   0   8     4055.80     3732.20     66.35 o
  -4   0   8      587.99      599.13     30.63 o
  -3   0   8       33.72       26.45     10.92 o
  -2   0   8      741.19      544.25     22.74 o
  -1   0   8      365.07      321.29     19.63 o
   0   0   8     4487.01     4490.55     80.48 o
   1   0   8     2961.44     3089.97     42.72 o
   2   0   8      173.79      188.12      8.28 o
   3   0   8      154.59      166.89      9.63 o
   4   0   8    32936.07    35752.77    364.22 o
   5   0   8       30.81       33.29      9.88 o
   6   0   8       22.70       34.60     11.91 o
   7   0   8     4777.30     4642.66     75.43 o
   8   0   8      729.81      691.97     36.05 o
   9   0   8      345.10      336.89     32.39 o
  10   0   8      436.20      445.31     38.56 o
  11   0   8      391.06      422.28     49.32 o
  12   0   8       24.15       18.17     42.86 o
  13   0   8     1423.69     1564.44    112.08 o
 -13   1   8       88.64      100.65     69.19 o
 -12   1   8     4430.76     4849.02    207.48 o
 -11   1   8      152.32      136.54     53.43 o
 -10   1   8        0.78      -32.20     36.68 o
  -9   1   8     3300.65     3443.19    102.17 o
  -8   1   8      153.74      139.65     31.27 o
  -7   1   8      415.54      402.52     34.46 o
  -6   1   8    14372.65    14299.73    209.45 o
  -5   1   8        0.35       10.81     12.45 o
  -4   1   8       43.44       53.03     12.76 o
  -3   1   8      161.97      140.68      9.63 o
  -2   1   8       29.09       38.99      9.45 o
  -1   1   8     1334.41     1295.06     26.03 o
   0   1   8    13113.34    14318.58    167.07 o
   1   1   8      287.25      290.38     11.48 o
   2   1   8       29.63       40.20      5.08 o
   3   1   8     9557.96    10972.58    128.63 o
   4   1   8       73.17       85.04     11.85 o
   5   1   8       36.91       36.17      9.75 o
   6   1   8     6948.26     7081.33     93.67 o
   7   1   8      215.85      198.02     18.82 o
   8   1   8      447.32      428.90     30.40 o
   9   1   8      961.43      943.94     68.36 o
  10   1   8       32.52       57.89     26.42 o
  11   1   8       56.94       58.06     33.61 o
  12   1   8     2887.82     2996.75    134.84 o
  13   1   8        2.26      -16.27     69.16 o
 -13   2   8       85.00       88.29     83.40 o
 -12   2   8      590.37      621.49     85.43 o
 -11   2   8        1.41      -15.46     47.39 o
 -10   2   8     3474.51     3649.19    106.29 o
  -9   2   8        2.30       10.88     31.26 o
  -8   2   8       48.39       18.99     30.38 o
  -7   2   8     6837.94     6908.94    123.55 o
  -6   2   8      172.89      157.93     20.10 o
  -5   2   8      303.40      310.66     21.21 o
  -4   2   8     9473.35     9294.38    129.00 o
  -3   2   8       61.61       66.62      9.97 o
  -2   2   8      101.49      110.60     10.34 o
  -1   2   8     3099.96     3343.81     43.19 o
   0   2   8      889.46      851.18     20.65 o
   1   2   8      727.30      696.04     21.59 o
   2   2   8    26611.81    28179.17    283.37 o
   3   2   8     1005.70     1055.02     24.53 o
   4   2   8      182.44      164.97     13.92 o
   5   2   8        1.33       -3.66     11.34 o
   6   2   8      617.02      591.43     23.01 o
   7   2   8     1991.98     1887.26     48.81 o
   8   2   8      416.02      418.86     30.50 o
   9   2   8       79.37       85.03     25.05 o
  10   2   8     1084.97     1029.67     56.08 o
  11   2   8     2315.31     2373.12    141.28 o
  12   2   8        9.90       -8.95     42.86 o
  13   2   8      131.99       97.64     77.30 o
 -13   3   8       11.52      134.25    105.77 o
 -12   3   8        4.93       64.63     58.52 o
 -11   3   8     1929.24     1906.52     96.89 o
 -10   3   8        6.47      -34.73     34.73 o
  -9   3   8       95.61       16.77     33.68 o
  -8   3   8     7334.81     7414.04    152.32 o
  -7   3   8       36.29       36.41     25.20 o
  -6   3   8      104.36       98.09     23.14 o
  -5   3   8    18803.62    18184.27    237.63 o
  -4   3   8      405.55      388.44     17.08 o
  -3   3   8      306.21      300.70     21.33 o
  -2   3   8     5587.86     4771.81     66.51 o
  -1   3   8      230.44      214.80     11.71 o
   0   3   8     1468.76     1386.78     23.39 o
   1   3   8     6456.54     7582.90     79.17 o
   2   3   8     1197.14     1141.56     23.24 o
   3   3   8      300.19      347.30     18.01 o
   4   3   8     3089.27     3119.51     50.59 o
   5   3   8        7.78       14.40     11.49 o
   6   3   8     1867.00     1905.02     37.79 o
   7   3   8     4299.29     4298.13     66.11 o
   8   3   8        2.51        9.61     18.55 o
   9   3   8     1700.27     1715.58     57.30 o
  10   3   8     2034.13     2000.08     70.41 o
  11   3   8      387.66      417.30     49.32 o
  12   3   8        5.40      -20.34     61.02 o
  13   3   8     2707.34     3156.91    199.34 o
 -12   4   8     2295.50     2113.50    125.10 o
 -11   4   8       12.66      -52.81     56.56 o
 -10   4   8      191.48      175.12     42.70 o
  -9   4   8      492.86      506.68     51.09 o
  -8   4   8      178.72      172.30     34.66 o
  -7   4   8       87.46      110.28     23.73 o
  -6   4   8     2992.68     3267.06     73.42 o
  -5   4   8       34.58       29.20     10.43 o
  -4   4   8       28.90       29.97     12.30 o
  -3   4   8    13359.21    14168.81    173.70 o
  -2   4   8      489.39      447.17     19.50 o
  -1   4   8      258.85      256.01     15.04 o
   0   4   8       38.68       62.79      9.61 o
   1   4   8      136.63      132.33     12.30 o
   2   4   8      535.84      503.93     19.10 o
   3   4   8    10008.88    10266.82    233.78 o
   4   4   8     1818.40     1849.40     33.85 o
   5   4   8       32.41       38.98     11.72 o
   6   4   8     2151.62     2271.42     52.53 o
   7   4   8      431.78      463.25     22.58 o
   8   4   8     2060.09     2015.55     59.51 o
   9   4   8     1392.21     1443.58    115.19 o
  10   4   8     2081.93     2166.67     68.95 o
  11   4   8       14.56       28.37     26.88 o
  12   4   8     2365.36     2835.52    183.07 o
  13   4   8      129.62      240.02     81.36 o
  14   4   8      249.04      260.36     89.50 o
 -12   5   8       41.67       50.05     59.43 o
 -11   5   8       13.53      -26.75     53.29 o
 -10   5   8     3732.01     3639.41    131.65 o
  -9   5   8      105.32       81.66     35.46 o
  -8   5   8     1912.75     1922.89     71.57 o
  -7   5   8    23397.52    23663.65    342.29 o
  -6   5   8     2390.71     2398.55     62.52 o
  -5   5   8     1184.96     1231.96     48.36 o
  -4   5   8    15845.71    15134.95    201.31 o
  -3   5   8     1141.95     1160.97     32.44 o
  -2   5   8     1334.70     1365.67     38.84 o
  -1   5   8    11550.52    11062.08    138.40 o
   0   5   8       93.17       92.97     12.53 o
   1   5   8      737.43      676.68     26.28 o
   2   5   8    11009.91    10350.37    131.30 o
   3   5   8      964.27      953.34     27.12 o
   4   5   8      488.70      523.45     21.16 o
   5   5   8     3250.38     3215.57     80.29 o
   6   5   8      340.16      356.86     16.70 o
   7   5   8     2806.71     2913.42     46.84 o
   8   5   8     3952.55     4238.56    137.54 o
   9   5   8      707.09      720.48     49.03 o
  10   5   8      607.44      503.62     39.14 o
  11   5   8     1382.17     1349.08     78.26 o
  12   5   8       87.31       85.68     47.40 o
  13   5   8      716.95      711.93    117.98 o
  14   5   8      200.54      358.00     97.64 o
 -12   6   8       65.45       57.42     59.56 o
 -11   6   8      926.80      856.47     77.20 o
 -10   6   8       69.55       32.85     41.37 o
  -9   6   8      178.46      158.47     60.48 o
  -8   6   8     3796.70     3872.93    101.74 o
  -7   6   8       26.91        5.05     22.28 o
  -6   6   8      260.01      266.56     27.12 o
  -5   6   8     6736.40     7105.52    111.28 o
  -4   6   8      218.40      218.42     17.71 o
  -3   6   8      187.02      215.86     15.80 o
  -2   6   8     5124.62     5374.50    107.69 o
  -1   6   8      143.59      139.34     10.53 o
   0   6   8      340.01      334.07     17.13 o
   1   6   8    21222.54    20679.70    245.29 o
   2   6   8      791.99      742.23     25.82 o
   3   6   8       39.54       34.11     12.55 o
   4   6   8      612.84      594.66     29.46 o
   5   6   8     1172.85     1138.13     31.67 o
   6   6   8       17.32       11.99     13.04 o
   7   6   8     9501.81     9942.69    178.66 o
   8   6   8      644.72      589.21     43.06 o
   9   6   8      759.72      788.94     44.95 o
  10   6   8       42.76       47.87     25.21 o
  11   6   8     1009.15      986.98     64.59 o
  12   6   8      987.48      987.53     86.16 o
  13   6   8      517.13      732.27    117.98 o
  14   6   8       51.21       -4.07     69.16 o
 -12   7   8      305.61      311.73     94.80 o
 -11   7   8       85.46       86.69     49.62 o
 -10   7   8      114.77       71.32     57.02 o
  -9   7   8     1039.81     1175.68     77.51 o
  -8   7   8       25.90       45.03     31.84 o
  -7   7   8       69.06      101.32     25.48 o
  -6   7   8     7524.72     7321.26    130.71 o
  -5   7   8      230.61      246.23     20.78 o
  -4   7   8       35.18       36.04     13.69 o
  -3   7   8     5719.56     5325.23     78.83 o
  -2   7   8     1243.21     1304.32     37.93 o
  -1   7   8     1811.66     1861.04     36.79 o
   0   7   8      622.34      447.83     20.16 o
   1   7   8      190.07      162.80     15.99 o
   2   7   8        1.69       -6.95     11.04 o
   3   7   8     3923.58     3681.78     69.14 o
   4   7   8     1273.08     1264.07     44.10 o
   5   7   8     1404.93     1386.39     42.45 o
   6   7   8     8237.75     7910.03    122.81 o
   7   7   8     3972.72     4013.14     78.82 o
   8   7   8     2620.70     2646.59     70.71 o
   9   7   8      908.34      850.31     45.77 o
  10   7   8     1757.33     1794.26     73.09 o
  11   7   8        7.27      -45.83     78.88 o
  12   7   8      332.81      309.45     61.80 o
  13   7   8       87.34      240.02     89.50 o
 -11   8   8       60.01      -52.80    148.49 o
 -10   8   8      106.28       30.21    205.44 o
  -9   8   8        5.99      -33.03     33.03 o
  -8   8   8      526.53      473.70     44.51 o
  -7   8   8      361.46      474.68     36.41 o
  -6   8   8       11.48       -1.13     20.13 o
  -5   8   8     1622.47     1663.17     61.86 o
  -4   8   8     7620.91     7600.94    128.87 o
  -3   8   8      122.45      153.59     16.05 o
  -2   8   8      404.08      397.74     18.56 o
  -1   8   8     3939.01     3567.14     58.10 o
   0   8   8      196.26      190.46     16.78 o
   1   8   8      135.52      135.23     15.90 o
   2   8   8    16139.01    15629.48    207.86 o
   3   8   8     1661.90     1618.95     42.36 o
   4   8   8      343.30      336.05     23.88 o
   5   8   8    19134.20    19411.00    257.72 o
   6   8   8     1595.80     1619.04     60.73 o
   7   8   8      995.29     1015.77     40.03 o
   8   8   8      669.87      637.65     40.14 o
   9   8   8      456.31      429.37     43.16 o
  10   8   8      208.65      294.91     41.50 o
  11   8   8      471.61      494.88     63.91 o
  12   8   8        5.01      -37.92     97.16 o
  13   8   8      294.91      288.84     93.57 o
 -11   9   8        7.31      -56.95    109.84 o
 -10   9   8        2.01      -67.44     67.44 o
  -9   9   8       71.79       33.72     46.79 o
  -8   9   8     5224.35     5246.69    125.62 o
  -7   9   8      166.92      155.11     28.98 o
  -6   9   8      209.05      240.21     28.56 o
  -5   9   8      210.22      228.32     26.86 o
  -4   9   8      517.93      534.37     36.60 o
  -3   9   8      113.01      116.23     15.85 o
  -2   9   8    13195.20    12442.63    271.08 o
  -1   9   8     2267.33     2376.84     52.61 o
   0   9   8      231.14      236.02     18.23 o
   1   9   8     1420.64     1259.68     68.83 o
   2   9   8      129.62      191.58     24.27 o
   3   9   8      106.52      137.37     28.97 o
   4   9   8    17695.30    17633.66    257.80 o
   5   9   8     2322.07     2429.97     59.20 o
   6   9   8      335.22      338.33     27.77 o
   7   9   8     2559.51     2588.35     69.90 o
   8   9   8      695.44      672.42     40.67 o
   9   9   8       93.25       79.65     30.44 o
  10   9   8     4326.92     4217.99    117.57 o
  11   9   8      940.30      908.17     74.51 o
  12   9   8      808.76      900.31     79.20 o
  13   9   8       62.81      166.80     85.43 o
 -10  10   8      204.88      211.84     79.93 o
  -9  10   8      556.94      589.63     89.76 o
  -8  10   8        5.19      -38.98     38.98 o
  -7  10   8       33.53       28.34     29.74 o
  -6  10   8     1914.63     1658.38     58.33 o
  -5  10   8        2.61       31.67     20.95 o
  -4  10   8      348.16      365.49     30.04 o
  -3  10   8     5930.05     6142.09     91.16 o
  -2  10   8      136.93      168.12     17.55 o
  -1  10   8      274.92      270.75     25.44 o
   0  10   8    25803.85    25771.33    335.13 o
   1  10   8      961.59     1007.38     36.88 o
   2  10   8       84.92      123.77     18.20 o
   3  10   8     3568.56     3052.05     68.11 o
   4  10   8      639.03      644.41     33.66 o
   5  10   8       69.74       72.49     20.44 o
   6  10   8     6896.94     6732.64    123.04 o
   7  10   8      514.88      512.08     31.42 o
   8  10   8       74.89      112.34     32.72 o
   9  10   8      428.31      473.98     52.86 o
  10  10   8      534.77      545.64     58.30 o
  11  10   8      106.30       63.22     54.22 o
  12  10   8      211.78      134.25     51.78 o
  13  10   8      167.33      187.14     85.43 o
 -10  11   8        4.93       63.94     95.60 o
  -9  11   8      279.40      201.77     80.15 o
  -8  11   8      291.59      216.95     52.04 o
  -7  11   8      187.28      135.38     36.50 o
  -6  11   8      205.09      161.73     36.71 o
  -5  11   8      348.16      369.78     37.06 o
  -4  11   8       19.35       38.79     17.53 o
  -3  11   8     1648.58     1706.46     53.38 o
  -2  11   8      412.68      426.17     25.86 o
  -1  11   8     5286.63     5258.44    115.02 o
   0  11   8      185.47      194.53     19.34 o
   1  11   8       92.08       98.40     18.69 o
   2  11   8      358.11      238.43     30.32 o
   3  11   8       47.09       78.66     19.45 o
   4  11   8       28.90       11.06     17.56 o
   5  11   8     8670.40     8506.11    147.10 o
   6  11   8     1740.62     1808.34     57.45 o
   7  11   8      280.78      342.46     32.43 o
   8  11   8      161.35      292.56     56.96 o
   9  11   8     4907.24     4894.88    141.00 o
  10  11   8      421.14      479.74     54.64 o
  11  11   8       63.11      124.69     45.39 o
  12  11   8       40.87       24.41     61.02 o
  13  11   8       62.36      166.80     81.36 o
 -10  12   8      188.67       86.41     82.09 o
  -9  12   8      147.24      143.00     75.22 o
  -8  12   8       49.63      -15.37     63.53 o
  -7  12   8      182.34      225.39     54.02 o
  -6  12   8      134.08       78.72     33.75 o
  -5  12   8     1624.89     1500.99     67.69 o
  -4  12   8     1585.55     1627.39     66.57 o
  -3  12   8      278.86      240.55     27.03 o
  -2  12   8     5613.68     5303.88    103.16 o
  -1  12   8       59.65       53.16     16.84 o
   0  12   8     2386.39     2478.80     56.84 o
   1  12   8     4880.46     4748.00    126.88 o
   2  12   8       53.88       56.26     18.68 o
   3  12   8      255.08      281.32     26.70 o
   4  12   8     1047.35     1069.16     45.03 o
   5  12   8        1.92        3.32     24.89 o
   6  12   8       20.04       19.73     20.69 o
   7  12   8    12355.78    12562.28    206.86 o
   8  12   8      346.58      427.66     65.77 o
   9  12   8      461.40      486.53     55.13 o
  10  12   8     1129.76     1213.54     97.14 o
  11  12   8     1631.52     1640.63    119.18 o
  12  12   8        1.56       12.20     69.16 o
  13  12   8      171.60      170.86     85.43 o
  -9  13   8       36.10      -29.22     66.98 o
  -8  13   8      144.66      115.94    158.66 o
  -7  13   8       60.35        8.10     33.47 o
  -6  13   8        0.12       28.96     32.20 o
  -5  13   8     1549.33     1451.77     72.44 o
  -4  13   8      912.36      957.45     84.56 o
  -3  13   8     2550.33     2473.57     97.47 o
  -2  13   8       10.63       -1.74     24.82 o
  -1  13   8     3431.25     3561.11     71.94 o
   0  13   8    14856.81    15073.46    210.09 o
   1  13   8      290.03      273.61     35.50 o
   2  13   8      446.51      507.72     39.86 o
   3  13   8     1460.82     1397.43     57.16 o
   4  13   8      235.65      284.77     28.91 o
   5  13   8      103.92      111.71     24.52 o
   6  13   8     1181.36     1130.45     52.47 o
   7  13   8     5092.97     4964.87    148.66 o
   8  13   8       97.90       82.42     36.20 o
   9  13   8     4826.82     4628.88    207.91 o
  10  13   8     1203.98     1184.27    128.15 o
  11  13   8       83.37       69.16     73.23 o
  12  13   8      287.43      349.86     93.57 o
  -8  14   8        1.41      -73.48    111.88 o
  -7  14   8      559.41      642.76     70.91 o
  -6  14   8      502.27      493.14     68.70 o
  -5  14   8      496.89      417.87     46.74 o
  -4  14   8       18.23       43.61     29.89 o
  -3  14   8      861.12      826.43     64.76 o
  -2  14   8     4355.99     4043.61    108.12 o
  -1  14   8      199.91      154.42     30.66 o
   0  14   8     1251.06     1170.40     43.16 o
   1  14   8      546.60      480.43     33.19 o
   2  14   8      112.26      124.08     23.23 o
   3  14   8      608.78      638.50     44.92 o
   4  14   8      451.61      472.41     65.85 o
   5  14   8     2736.54     2850.25     75.43 o
   6  14   8       68.74       69.58     24.92 o
   7  14   8      183.83      180.12     31.03 o
   8  14   8     4131.33     4063.31    126.44 o
   9  14   8      640.34      804.46    162.73 o
  10  14   8        0.80       91.06    109.84 o
  11  14   8     1047.44     1037.39    134.25 o
  12  14   8      413.50      276.64     89.50 o
  -8  15   8      314.56      298.27     90.31 o
  -7  15   8      187.59      172.13    101.70 o
  -6  15   8      455.01      405.14     51.69 o
  -5  15   8      536.89      513.90     51.55 o
  -4  15   8      595.25      671.22     55.10 o
  -3  15   8     2194.51     2111.30     81.21 o
  -2  15   8       91.59       92.05     31.87 o
  -1  15   8      348.50      386.29     41.28 o
   0  15   8       32.72        9.83     21.17 o
   1  15   8     2017.01     2125.80     73.78 o
   2  15   8        7.66       19.13     22.50 o
   3  15   8      175.06      134.02     39.34 o
   4  15   8     2644.99     2742.23     77.98 o
   5  15   8       70.87       97.18     27.51 o
   6  15   8        2.89       35.48     25.68 o
   7  15   8      206.18      284.87     45.83 o
   8  15   8      940.31      922.61     84.53 o
   9  15   8      402.70      429.92     91.53 o
  10  15   8     1955.01     1969.00    166.80 o
  11  15   8        4.13       44.75     69.16 o
  12  15   8       18.22       -4.07     69.16 o
  -7  16   8        4.52      -88.73    223.75 o
  -6  16   8      612.97      352.33     85.75 o
  -5  16   8      436.06      438.12     92.72 o
  -4  16   8     1430.10     1263.01     76.29 o
  -3  16   8       86.75       21.99     36.41 o
  -2  16   8      477.15      540.02     49.82 o
  -1  16   8      240.50      234.35     36.66 o
   0  16   8     1151.02     1167.67     57.35 o
   1  16   8      301.69      338.26     38.71 o
   2  16   8      302.48      331.45     38.14 o
   3  16   8       11.21       23.12     22.67 o
   4  16   8      735.84      702.15     84.95 o
   5  16   8        7.48       28.46     27.60 o
   6  16   8     4252.10     4175.62    131.93 o
   7  16   8     2106.06     2070.72     85.80 o
   8  16   8      170.51      241.04     89.50 o
   9  16   8      551.21      471.91     97.64 o
  10  16   8      449.53      431.23     97.64 o
  11  16   8      276.46      244.09     93.57 o
  -6  17   8      148.18       73.23     74.47 o
  -5  17   8     1234.80     1063.19    116.27 o
  -4  17   8      625.75      568.07    166.80 o
  -3  17   8      855.69      872.42     74.24 o
  -2  17   8      325.94      339.61     62.83 o
  -1  17   8      137.91      139.90     42.67 o
   0  17   8       10.85       26.22     34.28 o
   1  17   8       74.64       44.96     29.18 o
   2  17   8      328.80      316.94     58.40 o
   3  17   8      149.62      187.58     43.25 o
   4  17   8     2719.05     2777.29    120.72 o
   5  17   8     1991.54     1924.00    229.85 o
   6  17   8      496.42      505.70     79.88 o
   7  17   8      112.77      177.46     40.34 o
   8  17   8      553.26      797.36    109.84 o
   9  17   8       22.71       12.20     61.02 o
  10  17   8       47.97      183.07     81.36 o
  11  17   8      133.23      183.07     81.36 o
  -5  18   8       36.70      -59.15     87.47 o
  -4  18   8      848.10      815.77    103.10 o
  -3  18   8       36.83       52.07     97.64 o
  -2  18   8       67.47       29.83     58.22 o
  -1  18   8     1393.62     1541.64     94.40 o
   0  18   8      595.39      627.29     63.79 o
   1  18   8        3.21        4.67     36.39 o
   2  18   8     1052.95     1141.96     77.20 o
   3  18   8       17.88        7.82     56.95 o
   4  18   8       45.80       59.77     42.72 o
   5  18   8      820.01      878.86     79.07 o
   6  18   8       73.09       85.43     61.02 o
   7  18   8      295.90      341.36     75.26 o
   8  18   8       38.71       44.75     65.09 o
   9  18   8      464.04      504.45     97.64 o
  10  18   8       55.75       52.89     73.23 o
  -4  19   8       58.24      101.28    158.66 o
  -3  19   8     1392.01     1154.35    115.86 o
  -2  19   8      611.31      571.48     89.93 o
  -1  19   8       12.28      -51.61     51.61 o
   0  19   8        5.87       40.60     69.16 o
   1  19   8      976.89     1147.96    144.42 o
   2  19   8      470.98      423.09     89.50 o
   3  19   8       26.00       69.16     61.02 o
   4  19   8      781.19      862.45    113.91 o
   5  19   8      717.08      728.20    105.77 o
   6  19   8       10.90       28.48     61.02 o
   7  19   8       25.71       44.75     65.09 o
   8  19   8      252.20      382.41     89.50 o
   9  19   8      480.88      496.32    101.70 o
  -3  20   8       65.90      -17.63     69.14 o
  -2  20   8      666.76      604.59    209.51 o
  -1  20   8      102.08       57.03     79.33 o
   0  20   8      357.05      402.86    136.28 o
   1  20   8      272.72      492.25    101.70 o
   2  20   8      329.87      268.50     81.36 o
   3  20   8     2552.56     2819.25    187.14 o
   4  20   8      454.03      296.98     89.50 o
   5  20   8       18.21       36.61     65.09 o
   6  20   8      501.02      589.89    101.70 o
   7  20   8      133.69      183.07     77.30 o
  -1  21   8     1867.23     1746.37    213.58 o
   0  21   8      136.66      110.13     71.12 o
   1  21   8      587.74      720.07    122.05 o
   2  21   8     1454.84     1244.86    146.45 o
   3  21   8      942.96      768.89    122.05 o
   4  21   8      341.03      455.64     97.64 o
   5  21   8     1341.62     1204.18    142.39 o
   6  21   8        9.57       28.48     65.09 o
   2  22   8        3.37       85.43     77.30 o
   3  22   8      250.33      191.20     81.36 o
   4  22   8      448.98      419.02    101.70 o
  -4 -19   9      679.13      821.77    138.32 o
  -3 -19   9      103.58      296.98    101.70 o
  -2 -19   9      379.87      488.18    113.91 o
  -1 -19   9      581.78      842.11    134.25 o
   0 -19   9      152.72      182.07     64.68 o
  -6 -18   9       26.44       52.89     73.23 o
  -5 -18   9     3593.70     4145.48    252.23 o
  -4 -18   9      201.04      166.80     85.43 o
  -3 -18   9      838.85     1102.48    146.45 o
  -2 -18   9     1381.99     1586.59    174.93 o
  -1 -18   9      441.77      427.16    101.70 o
   0 -18   9     1484.91     1495.88    122.79 o
   1 -18   9     1075.68     1036.26    103.08 o
   2 -18   9      350.19      455.52     77.67 o
  -8 -17   9      127.10      109.84     81.36 o
  -7 -17   9        1.81      -56.95     56.95 o
  -6 -17   9      312.30      195.27     89.50 o
  -5 -17   9      854.42     1151.30    146.45 o
  -4 -17   9      423.83      374.27    101.70 o
  -3 -17   9     2187.92     2343.27    179.00 o
  -2 -17   9      336.29      423.09     97.64 o
  -1 -17   9      638.95      728.20    122.05 o
   0 -17   9     1613.39     1523.57    124.08 o
   1 -17   9      255.49      272.30     65.42 o
   2 -17   9     1168.63     1385.92    113.38 o
   3 -17   9      151.66       85.65     61.42 o
   4 -17   9        5.05       31.85     44.13 o
  -9 -16   9      339.95      251.62     67.56 o
  -8 -16   9       52.85       77.30     73.23 o
  -7 -16   9      140.48      182.96     56.04 o
  -6 -16   9      605.15      528.11     74.63 o
  -5 -16   9        5.17       85.43     69.16 o
  -4 -16   9     2057.10     2306.66    170.86 o
  -3 -16   9      715.77      581.75    101.70 o
  -2 -16   9      184.65      227.82     77.30 o
  -1 -16   9     2330.50     2282.25    166.80 o
   0 -16   9       25.37        3.81     71.19 o
   1 -16   9       47.40       -4.33     44.52 o
   2 -16   9      323.43      372.30     55.18 o
   3 -16   9     1229.24     1404.72     90.67 o
   4 -16   9     4461.46     4144.62    143.73 o
   5 -16   9       70.68       60.50     43.80 o
  -9 -15   9        3.16       34.58     54.66 o
  -8 -15   9     1120.25     1147.83     83.62 o
  -7 -15   9      542.44      601.26     61.82 o
  -6 -15   9      117.22       66.24     45.76 o
  -5 -15   9     1227.89     1021.94    195.27 o
  -4 -15   9      350.43      451.57     97.64 o
  -3 -15   9      515.89      565.48    101.70 o
  -2 -15   9      673.45      691.59    105.77 o
  -1 -15   9     3712.07     3681.71    211.55 o
   0 -15   9       12.32       32.55     61.02 o
   1 -15   9      288.76      267.85     46.22 o
   2 -15   9      583.01      566.93     59.37 o
   3 -15   9     2039.18     2201.01    100.60 o
   4 -15   9      548.73      509.53     61.73 o
   5 -15   9      112.04      102.46     45.37 o
   6 -15   9     1617.78     1743.97    104.99 o
 -10 -14   9      492.30      453.82     60.71 o
  -9 -14   9       13.52       29.85     32.62 o
  -8 -14   9      350.86      370.63     45.16 o
  -7 -14   9      168.73      219.29     55.52 o
  -6 -14   9     3325.69     3314.44    117.29 o
  -5 -14   9      184.50      172.14     50.28 o
  -4 -14   9      148.89      109.84     63.06 o
  -3 -14   9      677.97      732.27    105.77 o
  -2 -14   9       83.57       77.30     61.02 o
  -1 -14   9        1.45        4.07     52.89 o
   0 -14   9      782.51      844.07    162.73 o
   1 -14   9      664.98      576.25     55.55 o
   2 -14   9     5101.57     5040.98    147.70 o
   3 -14   9      222.47      214.71     44.85 o
   4 -14   9      356.43      342.88     51.98 o
   5 -14   9     1394.35     1504.57    104.36 o
   6 -14   9       88.47      141.24     47.26 o
   7 -14   9       58.42      149.39     61.80 o
 -11 -13   9      566.80      593.21     84.21 o
 -10 -13   9      444.50      467.12     61.66 o
  -9 -13   9       85.78      130.76     36.53 o
  -8 -13   9     2796.41     2773.42     91.27 o
  -7 -13   9      793.74      777.62     54.39 o
  -6 -13   9     2026.77     2027.16     96.56 o
  -5 -13   9      292.96      262.26     42.77 o
  -4 -13   9       10.88       23.16     37.07 o
  -3 -13   9     1021.36     1031.61     83.42 o
  -2 -13   9        0.18      -40.68     48.82 o
  -1 -13   9      745.05      691.60     61.80 o
   0 -13   9     3157.64     2994.67    140.35 o
   1 -13   9       26.91       32.55     30.53 o
   2 -13   9     2261.42     2209.39     91.36 o
   3 -13   9      193.75      170.80     49.85 o
   4 -13   9      353.97      306.98     47.50 o
   5 -13   9      314.11      392.95     31.94 o
   6 -13   9       90.77       37.18     39.79 o
   7 -13   9      434.66      496.20     76.68 o
   8 -13   9      303.65      203.23     65.42 o
 -11 -12   9      799.90      871.28    104.36 o
 -10 -12   9       43.14        7.17     33.37 o
  -9 -12   9     1411.09     1440.53     73.36 o
  -8 -12   9      789.57      696.21     52.50 o
  -7 -12   9      636.59      671.45     50.06 o
  -6 -12   9     2437.32     2353.28     76.88 o
  -5 -12   9     2089.27     2182.32     72.72 o
  -4 -12   9      547.09      535.23     49.32 o
  -3 -12   9     1052.17     1043.59     80.55 o
  -2 -12   9      710.76      873.31     83.40 o
  -1 -12   9        9.39        5.81     36.61 o
   0 -12   9      172.80      185.04     40.27 o
   1 -12   9     2146.97     2212.62    101.53 o
   2 -12   9     1025.36     1056.69     67.58 o
   3 -12   9     2518.50     2440.47     94.22 o
   4 -12   9       10.86       15.30     18.79 o
   5 -12   9       26.09       23.51     22.15 o
   6 -12   9      920.51     1167.25     88.29 o
   7 -12   9       52.06      109.12     43.54 o
   8 -12   9       30.90       99.93     69.16 o
 -11 -11   9       43.12       34.28     37.34 o
 -10 -11   9     3217.83     3099.14    120.37 o
  -9 -11   9       16.89       17.62     31.79 o
  -8 -11   9       43.80       42.57     29.23 o
  -7 -11   9     1389.65     1495.60     70.46 o
  -6 -11   9       15.94       13.35     25.63 o
  -5 -11   9      980.44     1011.54     65.68 o
  -4 -11   9     8110.52     8477.93    205.52 o
  -3 -11   9      516.48      426.29     47.19 o
  -2 -11   9       88.04       81.78     25.62 o
  -1 -11   9      699.98      730.18     58.50 o
   0 -11   9     1577.92     1515.42     77.67 o
   1 -11   9     4625.15     4632.72    127.35 o
   2 -11   9       23.97        4.83     26.32 o
   3 -11   9    10057.33     9616.30    220.06 o
   4 -11   9       35.19       36.86     19.19 o
   5 -11   9     6710.96     6802.53    141.56 o
   6 -11   9       35.16       19.30     29.95 o
   7 -11   9     1291.17     1236.95    145.80 o
   8 -11   9     1226.90     1124.89    106.44 o
   9 -11   9      340.73      507.66     83.27 o
 -12 -10   9      157.14      106.46     79.42 o
 -11 -10   9      967.20      944.30     81.03 o
 -10 -10   9      662.96      729.21     57.28 o
  -9 -10   9       17.58       -5.25     29.48 o
  -8 -10   9     2213.99     2396.01     80.45 o
  -7 -10   9       99.90      115.13     30.55 o
  -6 -10   9      228.18      261.89     33.02 o
  -5 -10   9     2076.31     1934.83     64.08 o
  -4 -10   9     3118.66     3097.74     90.36 o
  -3 -10   9       68.29       65.73     21.61 o
  -2 -10   9      681.03      644.63     43.11 o
  -1 -10   9      290.02      312.87     32.89 o
   0 -10   9      314.03      316.93     69.16 o
   1 -10   9     1129.87     1173.86     89.61 o
   2 -10   9      214.75      202.94     34.39 o
   3 -10   9     2318.42     2237.90     83.51 o
   4 -10   9      140.88      170.73     34.10 o
   5 -10   9     1739.87     1791.33     61.06 o
   6 -10   9      327.90      337.81     62.24 o
   7 -10   9      215.91      177.28     42.15 o
   8 -10   9     1101.05     1061.60     99.21 o
   9 -10   9        2.18       30.15     48.65 o
  10 -10   9      916.62     1090.62    112.19 o
 -12  -9   9      453.08      480.07     55.47 o
 -11  -9   9       36.77      -11.47     49.91 o
 -10  -9   9       37.15       41.30     35.57 o
  -9  -9   9     3568.81     3521.04     99.94 o
  -8  -9   9     2179.46     2098.08     74.96 o
  -7  -9   9       78.75       31.64     27.18 o
  -6  -9   9    10444.76     9990.54    185.11 o
  -5  -9   9     1491.67     1214.87     53.00 o
  -4  -9   9       97.44       91.11     28.91 o
  -3  -9   9     3826.37     3987.74     78.09 o
  -2  -9   9      552.40      554.01     35.32 o
  -1  -9   9      742.25      755.51     34.38 o
   0  -9   9     2570.02     2502.42     94.93 o
   1  -9   9     1378.98     1378.62     60.17 o
   2  -9   9       29.06       31.15     24.20 o
   3  -9   9      396.76      335.47     38.22 o
   4  -9   9     1194.66     1185.05     68.46 o
   5  -9   9      106.02       78.55     22.20 o
   6  -9   9     1583.92     1574.28     59.84 o
   7  -9   9       13.04       -2.77     24.07 o
   8  -9   9        2.01       39.03     58.99 o
   9  -9   9      617.31      739.72     89.04 o
  10  -9   9      321.79      298.07     91.53 o
 -12  -8   9      394.58      469.35     61.65 o
 -11  -8   9      372.33      337.99     52.79 o
 -10  -8   9     2533.55     2774.64     79.41 o
  -9  -8   9      461.41      525.76     45.21 o
  -8  -8   9       12.97      -11.47     26.78 o
  -7  -8   9     6603.16     6581.54    138.06 o
  -6  -8   9    10006.61     9449.43    175.20 o
  -5  -8   9     2979.45     2914.91     78.32 o
  -4  -8   9      303.16      271.37     28.03 o
  -3  -8   9        0.56       12.66     13.36 o
  -2  -8   9        2.95       16.06     12.23 o
  -1  -8   9     3475.26     3509.81     68.99 o
   0  -8   9       32.09       45.05     11.30 o
   1  -8   9      631.53      641.44     43.80 o
   2  -8   9      189.17      217.39     31.26 o
   3  -8   9      446.14      436.17     40.41 o
   4  -8   9     1958.83     1930.55     45.61 o
   5  -8   9       13.37       11.38     19.05 o
   6  -8   9      478.80      471.10     36.35 o
   7  -8   9      766.94      795.06     48.13 o
   8  -8   9      319.07      292.36     60.20 o
   9  -8   9      226.64      307.07     64.68 o
  10  -8   9       11.00       24.74     51.78 o
  11  -8   9      379.36      409.73    235.95 o
 -13  -7   9       98.03      -48.82     97.64 o
 -12  -7   9      204.00      107.36     49.93 o
 -11  -7   9      310.99      322.52     53.61 o
 -10  -7   9      131.02      251.30     67.26 o
  -9  -7   9       25.35       83.37     26.88 o
  -8  -7   9     6749.33     6548.64    128.93 o
  -7  -7   9      552.19      567.62     49.01 o
  -6  -7   9     2874.79     2890.84     93.40 o
  -5  -7   9     4067.41     3904.86     91.10 o
  -4  -7   9       75.24       54.18     12.96 o
  -3  -7   9      536.79      598.95     31.54 o
  -2  -7   9     9603.87     9305.54    129.06 o
  -1  -7   9     2729.09     2869.43     51.83 o
   0  -7   9     1894.68     1887.36     46.35 o
   1  -7   9     2017.68     1975.38     44.47 o
   2  -7   9      780.60      763.27     31.38 o
   3  -7   9       43.07       39.00     21.84 o
   4  -7   9      929.26     1009.89     32.84 o
   5  -7   9       71.06       61.83     19.96 o
   6  -7   9      171.65      176.88     26.66 o
   7  -7   9       16.91       19.85     22.69 o
   8  -7   9       49.74       64.50     30.03 o
   9  -7   9      252.02      214.22     58.50 o
  10  -7   9     1019.51      999.14    100.56 o
  11  -7   9      182.54      195.75     72.97 o
 -13  -6   9      195.10      175.18     89.50 o
 -12  -6   9     1549.06     1624.67     96.73 o
 -11  -6   9      395.18      399.85     58.11 o
 -10  -6   9      212.60      273.62     37.24 o
  -9  -6   9      731.64      734.87     64.75 o
  -8  -6   9      520.61      478.89     36.27 o
  -7  -6   9       50.56       75.93     20.55 o
  -6  -6   9     3883.90     3901.49    106.70 o
  -5  -6   9      840.31      845.08     49.60 o
  -4  -6   9      370.06      401.61     31.06 o
  -3  -6   9    21292.49    21392.03    253.75 o
  -2  -6   9      836.02      840.03     25.27 o
  -1  -6   9      360.11      412.81     18.34 o
   0  -6   9    62068.97    64292.71    761.94 o
   1  -6   9        0.42       14.23     10.19 o
   2  -6   9      838.97      850.41     27.29 o
   3  -6   9      264.22      297.46     18.79 o
   4  -6   9      137.84      146.70     15.02 o
   5  -6   9       21.31       16.30     17.46 o
   6  -6   9      105.62       80.34     21.46 o
   7  -6   9      467.02      493.66     38.19 o
   8  -6   9       23.76       32.82     27.82 o
   9  -6   9      487.58      432.70     93.57 o
  10  -6   9       35.81       65.09     49.79 o
  11  -6   9      193.34      265.41     71.74 o
 -13  -5   9       17.28      -28.48     90.14 o
 -12  -5   9      343.16      295.61     53.86 o
[truncated: 588,298 more chars]
